# Supplementary material for: Microarray analysis reveals marked intestinal microbiota aberrancy in infants having eczema compared to healthy children in at-risk for atopic disease
Source: BMC Microbiol. 2013 Jan 23;13:12. doi: 10.1186/1471-2180-13-12 (PMC3563445; doi:10.1186/1471-2180-13-12)
Supplement: Additional file 7 — Phylum-like (level 1) and genus-like (level 2) HITChip data used in this study. Data is presented as log-transformed values. A letter A refers to 6 months samples and a letter D to 18 months samples, respectively. [file 1471-2180-13-12-S7.xlsx]

## Sheet: Phylum-like groups_log values
Phylum-like (level1) group	1a	2a	2d	3a	3d	4a	4d	5a	5d	6a	6d	7a	7d	8d	9a	9d	10a	10d	11a	11d	12a	13a	13d	14d	15a	16a	17a	17d	18a	18d	19a	20a	21a	21d	22a	22d	23a	23d	24a	25a	25d	26a	27d	28a	29a	29d	30a	31a	31d
Actinobacteria	5.49675	5.14133	3.55403	5.26254	3.51886	4.63365	4.41594	5.52132	4.47258	4.10656	4.84235	4.77533	4.66955	3.71205	3.71939	4.94383	5.4945	4.38143	5.26429	4.90764	5.35735	4.83948	4.60125	4.06639	4.9512	5.06707	4.01939	5.29675	5.3609	5.06658	4.49878	5.60747	4.77147	4.98512	5.15995	4.76395	5.39649	4.63618	4.20287	4.92763	4.69223	4.71647	5.12141	5.58084	4.96965	4.89049	5.63568	4.56485	4.86459
Asteroleplasma	1.69054	1.61555	1.61708	1.60732	1.59928	1.59069	1.59242	1.63533	1.58982	1.59871	1.62449	1.61424	1.60939	1.61636	1.59668	1.59125	1.64465	1.60153	1.60522	1.60874	1.61629	1.61573	1.59862	1.59615	1.61369	1.59734	1.64463	1.59331	1.66652	1.60321	1.59789	1.63188	1.60538	1.59572	1.62339	1.59582	1.64561	1.60351	1.59607	1.60406	1.59528	1.59227	1.59823	1.66719	1.61108	1.59705	1.62114	1.59779	1.60575
Bacilli	5.22038	4.23681	4.33065	4.75133	4.46936	4.95198	4.5762	5.05838	4.04928	4.08905	4.21628	4.51919	4.28008	4.95924	4.89498	4.36608	5.38524	4.08325	4.61334	4.43228	4.94911	4.13745	4.406	4.01685	3.90799	4.59542	5.27896	4.56674	4.60006	4.60497	4.3146	5.14136	4.62272	3.89484	5.1071	4.53826	5.38665	4.40822	3.92594	4.82481	4.14647	4.4296	4.54491	4.6247	4.06947	4.66928	5.05698	4.39491	4.82545
Bacteroidetes	4.44172	4.13804	3.86357	3.79681	3.906	3.73716	4.48158	4.49019	3.74241	3.81069	3.81599	3.92419	3.75624	3.95151	3.76285	3.91616	4.49921	3.7712	3.82208	3.91554	3.94652	4.52979	3.75598	3.95946	5.35363	4.30185	4.52846	3.92087	3.94068	3.79072	3.76326	4.2768	3.74559	3.8268	4.24322	3.76086	3.87629	4.40761	3.82979	4.55749	3.74762	3.92815	4.38832	4.10822	3.78981	3.82774	4.38626	3.81168	3.87799
Clostridium cluster I	3.79866	3.68035	3.38352	3.708	3.03411	3.59095	3.40535	3.28383	3.84945	3.67796	3.06452	3.75597	3.16919	3.37394	3.32324	3.0079	4.22773	3.73834	3.46748	3.65774	3.2163	3.17403	4.00758	3.21943	3.98024	3.07751	3.08089	3.05147	4.21498	3.99515	4.0177	3.12208	3.7276	3.33751	3.25904	3.48783	3.79543	3.11267	3.06832	3.33872	3.57654	3.08623	3.03535	3.21228	3.14989	3.42091	3.15894	3.61809	3.71908
Clostridium cluster III	2.52717	2.43198	3.82496	2.66362	2.4017	2.67082	2.73957	2.44008	2.5216	3.08891	2.44161	2.45797	2.41367	2.41823	2.42555	2.41001	2.47753	2.66109	2.41615	2.41859	2.44597	2.48674	3.57832	2.47059	2.40922	2.42325	2.44775	3.004	2.56682	2.44269	2.76306	2.4868	2.67171	2.73207	2.4589	2.4278	2.46763	2.41317	2.49048	2.40812	3.33828	2.43602	2.42705	2.52583	3.26899	2.8012	2.44995	3.36185	3.44897
Clostridium cluster IV	4.60866	4.03383	4.45497	4.85159	4.80786	4.6812	4.9426	4.56773	4.77508	4.3726	4.59325	4.31247	4.61753	4.61176	4.66409	4.59165	4.39572	4.57336	4.98763	5.15078	4.23416	4.27936	4.81471	4.15986	4.65412	4.86852	5.52585	4.73547	5.3227	4.65054	4.4009	4.4202	4.65852	4.85233	4.82397	4.93992	4.9328	4.31135	4.73282	4.22558	4.65263	4.48366	4.51581	4.08953	4.39159	4.41737	4.35333	4.28463	5.0057
Clostridium cluster IX	3.34101	4.13879	3.16157	3.29369	3.14657	3.15088	3.43681	4.43955	3.17396	3.19572	3.2961	3.27812	3.22595	3.35211	3.20259	3.16586	4.5983	3.16215	3.89954	4.71704	3.36225	3.9196	3.19471	3.20312	4.24538	4.02383	3.22136	3.1684	4.89828	3.80427	3.23101	4.69544	3.19949	3.1543	4.40438	3.15172	3.39499	3.21738	4.12946	3.95066	3.15502	3.16918	3.21053	3.42326	3.3107	3.33715	3.57269	3.23645	3.46828
Clostridium cluster XI	3.59593	3.27596	3.73707	3.48981	3.27748	4.02062	3.49251	3.30524	3.76792	3.79317	3.77416	4.02916	3.42943	3.51913	4.21906	3.59937	3.93999	3.80083	3.40504	3.28264	3.40135	3.48343	3.91255	4.1476	3.65755	3.26456	4.22873	3.39735	4.32694	4.00642	3.99912	3.50842	4.33446	3.77939	3.25129	3.64367	3.46953	3.45752	3.40875	3.20972	4.01388	3.34982	3.39371	3.36748	3.62691	3.96809	3.74533	3.79313	3.56965
Clostridium cluster XIII	2.36605	2.32229	2.31942	2.31361	2.30266	2.29783	2.31237	2.33338	2.29342	2.30946	2.34564	2.31538	2.33599	2.41314	2.33332	2.3242	2.34115	2.28963	2.30936	2.30051	2.34456	2.30946	2.29966	2.31707	2.32874	2.32774	2.40641	2.3141	2.39855	2.32775	2.30544	2.39561	2.30144	2.29758	2.40284	2.29827	2.46563	2.31424	2.30316	2.29208	2.29454	2.31771	2.3111	2.34963	2.32073	2.3156	2.32177	2.30886	2.30716
Clostridium cluster XIVa	4.50569	5.50786	5.50739	5.33941	5.35751	5.3248	5.23772	4.83062	5.29469	5.54111	5.61717	5.33547	5.63949	5.40335	5.53132	5.36151	4.45485	5.43182	5.39876	5.05413	5.42612	5.51446	5.26939	5.52792	4.95236	5.0641	5.08597	5.27417	4.44179	5.30533	5.32562	4.69736	5.38132	5.35311	5.21019	5.41547	4.75722	5.34713	5.42011	5.26568	5.40329	5.45896	5.37366	5.25601	5.59151	5.57376	5.22676	5.64201	5.26272
Clostridium cluster XV	2.37434	2.47408	3.79849	2.49363	2.37332	2.5168	2.27252	2.32616	2.36189	2.43401	2.46065	2.7198	3.02096	2.41073	2.43718	2.31055	2.44305	2.28221	2.38232	2.30391	2.39074	2.5249	2.3326	3.59575	2.30041	2.31862	2.8939	2.27182	2.45629	2.3136	2.45515	2.60723	2.29082	2.27633	2.45287	2.29608	2.60133	2.31068	2.40053	2.33663	2.32538	3.8916	2.34361	3.92118	2.4009	2.39965	2.32257	2.45543	2.36639
Clostridium cluster XVI	2.91527	2.76235	3.56487	2.93234	2.87844	2.77763	2.87772	2.7653	2.79296	2.83531	2.83703	3.72433	2.81165	3.05491	3.0093	3.54147	2.86328	2.79479	2.85224	2.8031	2.76233	2.7845	2.96834	3.17905	2.76224	2.82648	4.48521	2.7561	2.8348	2.90371	2.81549	2.85817	2.90671	2.8408	3.11614	2.79884	3.35038	3.61095	2.92953	2.96916	3.26797	3.43184	3.25913	2.78445	2.80144	3.05929	3.171	2.88066	2.84759
Clostridium cluster XVII	2.2735	2.21682	2.21456	2.20078	2.30317	2.1997	2.23309	2.24976	2.29065	2.1983	2.18093	2.18822	2.28325	2.18258	2.19401	2.92654	2.32338	2.29338	2.21526	2.19551	2.21437	2.19561	2.35209	2.19061	2.18528	2.20368	2.28737	2.2532	2.29721	2.20454	2.19725	2.26177	2.19698	2.22756	2.23437	2.21934	2.24623	2.20876	2.20298	2.19724	2.19482	2.19494	2.21765	2.25389	2.19068	2.18972	2.23097	2.21497	2.21357
Clostridium cluster XVIII	2.69615	3.32496	4.18131	2.94521	3.08601	3.03829	2.95044	3.82619	3.20612	3.22225	3.49022	3.50515	2.95016	4.09572	3.32712	2.7926	3.87851	3.20502	2.62045	2.92229	3.59885	3.79083	3.3782	3.71009	2.68333	2.74757	2.85198	3.08987	2.73157	2.95892	2.88972	3.65848	3.35631	3.03815	2.67857	3.0239	2.81838	4.17467	2.67061	3.11707	3.04411	3.64494	3.73254	3.41461	3.16397	3.47986	3.78803	3.4801	3.63126
Cyanobacteria	1.6738	1.59853	1.60383	1.60732	1.58298	1.89451	1.60872	1.60963	1.58667	1.60585	1.58643	1.60228	1.5884	1.59497	1.58751	1.58424	1.70249	1.58284	1.60447	1.59122	1.59231	1.60138	1.61208	1.60824	1.60107	1.61105	1.63862	1.67086	1.67421	1.61383	1.60318	1.65258	1.59822	1.5887	1.61736	1.59035	1.61244	1.59059	1.59444	1.60046	1.59996	1.61273	1.59902	1.67981	1.60948	1.57981	1.60942	1.60783	1.61951
Fusobacteria	2.60317	2.55709	2.58866	2.57121	2.55397	2.54812	2.55676	2.55175	2.55365	2.55754	2.57547	2.57696	2.57069	2.57621	2.56212	2.54918	2.56767	2.54688	2.55769	2.60904	2.59969	2.57551	2.55909	2.57166	2.55889	2.56108	2.58409	2.55475	2.60693	2.57059	2.55785	2.55486	2.55464	2.55164	2.59045	2.54857	2.68021	2.61969	2.55441	2.55463	2.5482	2.5547	2.56459	2.58947	2.56618	2.56692	2.54742	2.55982	2.56891
Lentisphaerae	3.60838	3.12795	3.31339	3.06159	2.59436	2.90041	2.78537	3.46339	2.79331	2.96546	2.95385	3.39931	3.34005	3.00297	2.8583	2.85964	3.61209	2.54695	3.00273	2.96735	3.21677	3.18448	2.91498	3.14663	2.85318	2.77179	3.62883	3.03186	3.46513	3.12893	2.8304	3.5544	2.82044	2.78597	3.22524	2.56094	3.37234	3.01244	3.03387	2.83493	2.96341	3.19347	3.03677	3.3718	2.97748	3.16661	3.38034	3.1255	3.08179
Proteobacteria	4.37163	3.87548	3.71142	3.71869	4.46863	3.63948	4.08936	4.60174	3.65282	3.67477	3.72205	4.02012	3.70814	3.71813	3.70788	3.78201	4.18551	3.67059	3.78943	3.66839	3.81682	3.84993	3.76582	4.06192	3.75197	3.71438	3.7602	3.70815	5.10848	4.991	3.68877	4.18559	3.66373	3.67143	4.15669	3.75642	4.07444	3.75137	3.64232	3.71219	3.64831	3.70353	3.9948	3.83635	3.68689	4.35664	4.13058	3.7057	3.71613
Spirochaetes	1.91525	1.93086	1.92021	1.90462	1.89288	1.88531	1.89831	1.92449	1.90009	1.89861	1.90294	1.90517	1.91155	1.88924	1.88488	1.89464	1.92816	1.88731	1.90093	1.89604	1.89172	1.89896	1.91365	1.90539	1.90601	1.89576	1.93173	1.89497	1.93171	1.91364	1.89258	1.91388	1.8882	1.89413	1.90273	1.88968	1.90338	1.89126	1.88963	1.89116	1.89819	1.90525	1.90015	1.89497	1.90608	1.90122	1.88841	1.89495	1.90017
Uncultured Clostridiales	3.45207	3.40901	3.40825	3.39157	3.36683	3.58565	3.3584	3.39678	3.42648	3.48009	3.39349	3.38917	3.38838	3.38277	3.38869	3.69164	3.44353	3.57713	3.37299	3.36637	3.37905	3.38635	3.36621	3.37317	3.37878	3.37531	3.45371	3.37315	3.45503	3.39769	3.37	3.41899	3.39857	3.6829	3.45925	3.35532	3.44373	3.36622	3.45899	3.37364	3.38152	3.38181	3.39614	3.45516	3.39414	3.36859	3.39923	3.36873	3.38293
Uncultured Mollicutes	2.81629	2.77983	2.77941	2.77833	2.76191	2.76287	2.79124	2.78178	2.79273	2.7627	2.7794	2.81521	2.86411	2.77226	2.77742	2.78117	2.82307	2.76941	2.77029	2.75325	2.7658	2.78772	2.78469	2.7853	2.76909	2.763	2.84335	2.76541	2.8362	2.79978	2.77509	2.82898	2.8041	2.79315	2.78774	2.78428	2.77023	2.76417	2.80162	2.75557	2.79237	2.77528	2.76607	2.79989	2.77471	2.77252	2.76927	2.79118	2.76806
Verrucomicrobia	3.1766	3.21899	3.22374	3.11913	3.66922	3.04567	3.79635	4.79075	3.16366	2.85873	3.38597	3.34485	3.04261	3.52659	3.13492	3.13909	3.23918	2.66657	3.08148	3.34443	3.30687	3.34185	3.25418	3.13764	2.5936	3.09355	3.33774	2.70676	3.10732	2.67634	2.77766	3.27144	2.9001	3.03779	3.6631	2.84682	4.02984	2.85844	2.58793	2.63878	2.89751	3.11855	2.96687	3.01359	2.89861	3.28514	2.69225	3.2012	2.87222
[truncated: 6 more columns]

## Sheet: Genus-like groups_log values
Genus-like (level2) group	1a	2a	2d	3a	3d	4a	4d	5a	5d	6a	6d	7a	7d	8d	9a	9d	10a	10d	11a	11d	12a	13a	13d	14d	15a	16a	17a	17d	18a	18d	19a	20a	21a	21d	22a	22d	23a	23d	24a	25a	25d	26a	27d	28a	29a	29d	30a	31a	31d
Actinomycetaceae	2.45651	2.09981	1.93383	1.94896	1.97995	1.94384	1.90847	2.14104	1.89293	1.94102	2.04072	2.26403	1.91176	1.97907	1.9976	1.96155	1.98815	1.90821	1.915	1.93557	1.97439	2.01774	1.96673	2.10747	1.92657	1.96712	2.60928	1.92818	2.13428	1.94151	1.91355	2.19041	1.92629	1.91813	1.97397	2.22849	2.01653	1.9094	1.90826	1.93867	1.95313	1.91692	1.93696	2.42119	1.96505	2.0455	2.05247	1.92398	2.5195
Aerococcus	2.40277	1.86812	1.6802	1.91098	2.20435	1.73678	1.71098	2.4488	1.6698	1.76855	2.08263	1.94457	1.98174	1.96233	1.92698	1.67025	2.58941	1.72282	2.33526	1.78275	2.53	2.14604	1.93728	1.92191	1.79513	1.74801	3.02111	1.60306	2.6342	1.93589	1.68935	2.8634	1.72602	1.68158	1.97828	1.71157	2.62562	1.73439	1.70627	1.94179	1.70489	1.89032	1.84362	2.40885	1.94267	1.97066	2.09934	2.09168	1.87437
Aeromonas	1.71538	1.64357	1.65842	1.66197	1.60868	1.61693	1.63303	1.63937	1.60216	1.72015	1.65769	1.67469	1.63334	1.6199	1.61675	1.60114	1.68232	1.63206	1.63162	1.60948	1.61826	1.6696	1.83495	1.63575	1.61249	1.616	1.62845	1.64756	1.72079	1.63672	1.68164	1.64234	1.64509	1.65151	1.65388	1.60768	1.64269	1.60902	1.59283	1.60637	1.70973	1.62996	1.62512	1.68393	1.77076	1.66532	1.61245	1.78333	1.78833
Akkermansia	3.1766	3.21899	3.22374	3.11913	3.66922	3.04567	3.79635	4.79075	3.16366	2.85873	3.38597	3.34485	3.04261	3.52659	3.13492	3.13909	3.23918	2.66657	3.08148	3.34443	3.30687	3.34185	3.25418	3.13764	2.5936	3.09355	3.33774	2.70676	3.10732	2.67634	2.77766	3.27144	2.9001	3.03779	3.6631	2.84682	4.02984	2.85844	2.58793	2.63878	2.89751	3.11855	2.96687	3.01359	2.89861	3.28514	2.69225	3.2012	2.87222
Alcaligenes faecalis et rel.	2.27492	2.20286	2.22774	2.19648	2.20098	2.18754	2.19304	2.20851	2.19498	2.22802	2.2083	2.24146	2.20952	2.19708	2.19081	2.19419	2.21346	2.19176	2.19879	2.1998	2.20599	2.22588	2.20023	2.2069	2.20862	2.20225	2.21196	2.19688	2.25901	2.19382	2.20103	2.26489	2.20188	2.19266	2.2156	2.19447	2.20767	2.20249	2.19503	2.19427	2.18636	2.21338	2.19516	2.26913	2.2073	2.20209	2.2025	2.20311	2.20252
Allistipes et rel.	3.048	3.00425	2.95807	2.86542	3.08718	2.80135	3.23799	2.93184	2.80993	2.84442	2.90159	2.85753	2.82463	2.90391	2.81427	2.81813	2.99058	2.79981	2.86548	2.81281	2.93021	2.93147	2.812	2.93645	3.13443	2.91077	2.95017	2.9292	2.99958	2.88662	2.82984	2.98381	2.82218	2.85288	2.9393	2.80659	2.88051	2.97432	2.80793	3.08554	2.81563	2.88402	3.05626	3.01856	2.86982	2.84126	2.91358	2.83522	2.85285
Anaerobiospirillum	1.75103	1.62864	1.6192	1.59708	1.60654	1.5886	1.6576	1.74259	1.60921	1.597	1.59553	1.60058	1.6457	1.59165	1.61182	1.62847	1.72617	1.59342	1.60269	1.60287	1.60006	1.64231	1.59703	1.6262	1.59984	1.60677	1.6115	1.60106	1.71202	1.85596	1.60289	1.71889	1.59216	1.5922	1.68238	1.60892	1.63769	1.60826	1.59635	1.60658	1.58885	1.59822	1.62152	1.61517	1.60941	1.76888	1.65404	1.59288	1.59919
Anaerofustis	1.84705	1.94782	2.00378	1.90406	1.8961	2.24811	1.76528	1.80161	1.78108	1.83037	1.9266	2.18085	1.8973	1.94993	1.92743	1.78922	1.85695	1.74153	1.90316	1.73454	1.97494	2.00495	1.81198	1.97329	1.76995	1.72085	2.07004	1.66895	1.91397	1.78959	1.9099	2.00038	1.74588	1.73358	1.90087	1.77833	2.10571	1.76583	1.73671	1.82149	1.80865	1.99143	1.86727	2.08323	1.89214	1.92464	1.80538	1.90169	1.86057
Anaerostipes caccae et rel.	2.79015	4.09605	4.41529	3.95578	4.08071	4.3151	3.98687	2.96236	3.62944	4.49285	3.8007	3.13506	3.80499	4.3613	3.99283	3.94377	2.71472	3.88761	3.92404	3.70162	3.09808	3.18735	4.06282	3.46644	2.78539	2.88058	2.89356	4.05439	2.85705	2.98598	4.03849	2.84404	3.75052	3.64079	2.77484	3.20806	3.2122	4.42635	3.85669	2.96926	2.92586	2.96647	3.33235	2.9007	3.87611	3.11211	2.94302	3.94841	3.80677
Anaerotruncus colihominis et rel.	2.82572	2.8122	2.9752	2.81688	2.89142	2.87525	2.97166	2.76916	2.92452	2.91032	2.79473	2.78923	2.74248	2.86523	2.80977	2.7901	3.10419	2.79337	2.76605	2.89762	2.80518	2.74836	2.92653	2.76499	2.83033	2.73643	3.68004	2.75406	2.88665	2.88522	2.80762	2.84425	2.81325	2.84629	2.79284	2.93248	2.80912	2.72586	3.05604	2.73897	2.8138	3.01769	2.81564	2.80493	2.87643	2.84072	2.86409	2.84109	2.84498
Anaerovorax odorimutans et rel.	2.69068	2.94666	3.37999	2.84476	2.69677	3.70931	2.78457	2.60063	2.88543	2.65204	2.86536	3.36773	2.82511	2.82851	2.83551	2.66693	2.6576	2.64689	2.74743	2.87889	2.787	2.91599	2.90686	2.95883	2.62503	2.58911	2.81813	3.1001	2.66299	2.71821	2.73417	2.74271	3.81911	2.83995	2.70299	2.67026	2.78234	2.64236	3.11526	2.68721	2.85633	3.01496	2.71826	3.03192	2.82444	2.91345	2.6589	2.71392	2.75183
Aneurinibacillus	1.65727	1.79869	1.6584	1.80096	1.77583	1.65849	1.64826	1.65897	1.67236	1.76729	1.89382	1.63733	1.78763	1.83168	1.77969	1.72311	1.62324	1.61834	1.80957	1.71348	1.67018	1.62234	1.78276	1.88737	1.75224	1.72474	1.6063	1.79286	1.6507	1.74789	1.71055	1.63103	1.77675	1.73432	1.84477	1.68496	1.67405	1.63826	1.69151	1.68692	1.71113	1.66885	1.6312	1.63893	1.76191	1.93308	1.72989	1.62633	1.75589
Aquabacterium	1.88719	1.70558	1.86124	1.67702	1.65082	1.61176	1.65144	1.69423	1.63982	1.68059	1.7505	1.72554	1.68707	1.69889	1.62947	1.64901	1.7819	1.63488	1.66408	1.63397	1.67542	1.80245	1.66144	1.7422	1.71905	1.65245	1.68866	1.63298	2.18251	1.7131	1.67465	1.72367	1.65495	1.62581	1.70917	1.64134	1.67864	1.66229	1.6426	1.65858	1.65702	1.71275	1.72313	1.87727	1.74238	1.68868	1.6592	1.66608	1.72239
Asteroleplasma et rel.	1.69054	1.61555	1.61708	1.60732	1.59928	1.59069	1.59242	1.63533	1.58982	1.59871	1.62449	1.61424	1.60939	1.61636	1.59668	1.59125	1.64465	1.60153	1.60522	1.60874	1.61629	1.61573	1.59862	1.59615	1.61369	1.59734	1.64463	1.59331	1.66652	1.60321	1.59789	1.63188	1.60538	1.59572	1.62339	1.59582	1.64561	1.60351	1.59607	1.60406	1.59528	1.59227	1.59823	1.66719	1.61108	1.59705	1.62114	1.59779	1.60575
Atopobium	2.23178	2.45538	1.97843	1.96099	1.91325	2.13843	1.91281	2.21824	1.92838	2.06079	1.94601	2.01307	1.93286	1.98707	1.98882	1.92994	2.24139	1.90664	1.92849	1.99079	2.13814	1.96264	1.94165	2.23127	2.10984	2.19294	2.56261	1.97081	2.28995	1.94027	1.9317	2.34402	1.92586	1.91685	2.51071	1.91586	2.33373	1.95973	1.98814	2.19244	2.23024	1.97154	1.91197	2.56192	1.94982	1.99657	2.51142	1.92471	1.95263
Bacillus	2.67994	2.4163	2.54934	2.2346	2.78632	2.22585	2.11113	2.72922	2.17866	2.30949	2.28992	2.416	2.3431	2.31029	2.22772	2.1448	2.85292	2.20274	2.57345	2.21767	2.86804	2.54067	2.24282	2.62185	2.17982	2.20984	3.28757	2.13646	2.93525	2.18282	2.23452	3.14744	2.14074	2.12918	2.42107	2.18738	3.08028	2.20477	2.26904	2.45437	2.15591	2.7016	2.36822	2.87405	2.29667	2.23821	2.7638	2.26574	2.41837
Bacteroides fragilis et rel.	3.54035	3.19363	2.72888	2.79188	2.70789	2.68277	3.0183	4.21575	2.69573	2.72728	2.77024	3.33727	2.70105	3.13528	2.70998	2.69936	4.23211	2.67514	2.79862	2.77511	2.84365	2.8781	2.68135	2.71732	3.7601	3.11325	2.85176	2.79861	2.9423	2.71557	2.79476	3.45552	2.69458	2.78148	3.48091	2.8335	2.90354	3.603	2.75648	3.52403	2.69769	2.73571	4.07796	3.11838	2.75194	3.02123	3.05417	2.70347	2.70876
Bacteroides intestinalis et rel.	1.94954	1.88409	1.69462	1.67099	1.60565	1.60652	1.98764	1.80869	1.61193	1.70406	1.7768	1.62149	1.61863	1.88132	1.61599	1.62958	1.90723	1.64374	1.698	1.72203	1.80527	1.92803	1.61027	1.8171	2.65446	2.01612	2.24159	1.77138	1.7875	1.63177	1.69453	2.2233	1.69225	1.68081	1.99055	1.60086	1.73173	2.023	1.68522	2.15491	1.62719	1.80641	1.68242	1.93624	1.65578	1.61641	2.00094	1.63983	1.67734
Bacteroides ovatus et rel.	3.31977	3.04282	2.58434	2.65301	2.56605	2.56394	3.04985	2.86663	2.58017	2.62807	2.62162	2.59346	2.58422	2.94543	2.56492	2.57936	2.98447	2.58055	2.67293	2.65771	2.70281	2.74197	2.57067	2.60315	3.28377	3.13252	2.75199	2.8975	2.77481	2.58037	2.57625	3.00977	2.57617	2.62033	3.43208	2.5605	2.73487	3.49394	2.65614	3.45843	2.58053	2.61933	2.6764	2.80537	2.61795	2.58766	2.92074	2.57542	2.5836
Bacteroides plebeius et rel.	2.68521	2.80019	2.47859	2.42282	2.44333	2.40587	2.71244	2.59269	2.3961	2.44343	2.46276	2.4161	2.41721	2.47152	2.4678	2.41345	2.60479	2.40443	2.44582	2.45939	2.61342	2.72404	2.40485	2.63391	3.19069	2.63327	2.9714	2.54543	2.49668	2.45671	2.39018	2.74453	2.38915	2.45313	2.78211	2.38267	2.50025	2.62933	2.51303	2.73795	2.42403	2.57276	2.4792	2.60363	2.41915	2.41904	2.63436	2.44023	2.45326
Bacteroides splachnicus et rel.	3.18858	3.15811	2.97951	2.95539	3.06634	2.84484	3.12135	3.12826	2.85546	2.9145	2.98592	2.97536	2.89331	2.99233	2.86769	2.88425	3.11043	2.83749	2.97071	2.88313	3.0162	3.06074	2.87436	2.9429	3.30017	3.03599	3.03855	2.93737	3.15603	2.95302	2.88106	3.10772	2.88899	2.8575	3.0596	2.86647	2.99701	3.00917	2.86862	3.10196	2.86266	2.95798	3.08313	3.1245	2.95623	2.95403	3.04835	2.93821	2.91995
Bacteroides stercoris et rel.	2.55591	2.74237	2.39843	2.40789	2.37929	2.37223	2.44119	2.87226	2.37741	2.38762	2.4124	2.44362	2.39002	2.84846	2.40768	2.39543	2.65406	2.37465	2.40535	2.3954	2.41532	2.47674	2.37378	2.48662	3.02799	2.49227	2.91155	2.62241	2.47119	2.40373	2.39503	2.83497	2.37519	2.38521	2.71825	2.38892	2.43734	2.48407	2.43124	2.59104	2.39331	2.47002	2.51996	2.49598	2.40267	2.40874	2.47651	2.39748	2.38981
Bacteroides uniformis et rel.	2.84964	3.04857	1.98165	1.96482	1.93983	1.98532	2.03245	3.78112	1.93621	1.97254	2.11553	2.83013	1.92553	2.42876	2.21887	1.96972	3.74427	1.92691	1.96572	2.08261	2.2111	2.2848	1.91698	2.53388	3.55996	2.07508	3.40563	2.25371	2.09952	2.00383	2.20986	3.09274	1.93689	2.13912	2.89142	2.29087	2.25037	2.74193	2.28187	2.47534	2.05371	2.36218	3.53619	2.6388	1.95251	2.53071	2.5195	1.92044	1.9554
Bacteroides vulgatus et rel.	4.15074	2.91453	3.12635	2.76399	2.72397	2.76757	4.32278	2.94088	2.77855	3.03684	2.79785	2.73973	2.73819	2.89032	2.82502	2.81125	3.06001	2.96463	2.91264	3.16697	3.36778	4.42384	2.8592	3.4678	5.29469	4.04364	4.3525	3.26295	2.8499	2.79974	2.72162	3.65996	2.72203	3.15665	3.6648	2.72226	3.0482	4.08384	3.13591	4.3431	2.75937	3.38239	2.80807	3.57048	2.75365	2.7428	4.21043	3.07955	3.03192
Bifidobacterium	5.49351	5.02241	3.30287	5.25943	3.32037	4.59784	4.39533	5.51201	4.45631	3.99844	4.8316	4.76115	4.65757	3.56758	3.58365	4.93542	5.48887	4.36181	5.26147	4.89712	5.35258	4.83098	4.58713	4.00468	4.93738	5.06233	3.79782	5.29286	5.35682	5.06221	4.4805	5.59201	4.76229	4.98038	5.02444	4.75429	5.39241	4.62233	4.17395	4.88699	4.67486	4.70327	5.11682	5.53728	4.96431	4.88346	5.59777	4.54949	4.8556
Bilophila et rel.	2.17173	2.10724	2.25491	2.10541	2.10575	2.0754	2.09628	2.11074	2.10052	2.10556	2.19617	2.13836	2.15813	2.13997	2.09742	2.1136	2.17098	2.0902	2.11895	2.10788	2.13826	2.19497	2.11142	2.15706	2.10398	2.0916	2.1451	2.10329	2.20438	2.15218	2.10583	2.15408	2.10118	2.09016	2.13093	2.10622	2.10071	2.10345	2.07961	2.11113	2.11182	2.12682	2.15739	2.17944	2.13233	2.14877	2.10938	2.09985	2.13711
Brachyspira	1.91525	1.93086	1.92021	1.90462	1.89288	1.88531	1.89831	1.92449	1.90009	1.89861	1.90294	1.90517	1.91155	1.88924	1.88488	1.89464	1.92816	1.88731	1.90093	1.89604	1.89172	1.89896	1.91365	1.90539	1.90601	1.89576	1.93173	1.89497	1.93171	1.91364	1.89258	1.91388	1.8882	1.89413	1.90273	1.88968	1.90338	1.89126	1.88963	1.89116	1.89819	1.90525	1.90015	1.89497	1.90608	1.90122	1.88841	1.89495	1.90017
Bryantella formatexigens et rel.	3.38083	3.52362	3.49923	3.5445	3.43116	3.40211	3.4035	3.19426	3.33594	3.60481	3.58606	3.46905	3.75777	3.59279	3.6355	3.5046	3.31225	3.35452	3.5476	3.3626	3.3706	3.73311	3.37971	3.56067	3.74913	3.25121	3.44547	3.26458	3.07378	3.46031	3.40765	3.31595	3.39729	3.34465	3.59345	3.3787	3.5401	3.35584	3.32727	3.32458	3.46049	3.61584	3.47436	3.34151	4.11862	3.67232	3.30485	3.68719	3.44648
Bulleidia moorei et rel.	2.39501	2.24353	2.30047	2.35164	2.2414	2.22661	2.27485	2.24347	2.2447	2.26827	2.24982	2.34468	2.25882	2.58184	2.40559	2.74612	2.36499	2.22959	2.27183	2.25069	2.2242	2.27434	2.28759	2.24055	2.23569	2.23409	2.41204	2.21668	2.34546	2.32629	2.24106	2.33597	2.26229	2.24589	2.50189	2.2306	2.66838	2.44994	2.33182	2.22689	2.24979	2.28834	2.26572	2.30473	2.29138	2.33815	2.43071	2.28349	2.34291
Burkholderia	2.03234	1.92704	1.63853	1.75729	1.66464	1.63232	1.65125	2.24876	1.61052	1.6736	1.72191	1.83312	1.67024	1.68247	1.67132	1.62468	2.03016	1.63112	1.7655	1.66869	2.0971	1.87762	1.64885	1.6885	1.87519	1.70299	1.67586	1.64751	1.99146	1.65422	1.70869	2.0849	1.67033	1.62655	1.837	1.6422	1.85214	1.63561	1.6404	1.6866	1.62305	1.8502	1.69555	2.27186	1.77829	1.66248	1.89173	1.66132	1.68202
Butyrivibrio crossotus et rel.	3.36746	3.29934	3.68141	3.38732	3.75086	3.558	3.52226	4.07753	3.77536	3.3647	3.51537	3.4752	3.36253	3.74954	3.61639	3.39632	3.38203	4.04232	3.30579	3.31739	3.54927	3.46261	3.62297	3.86382	3.61951	3.30161	3.85581	3.54316	3.35202	3.17646	3.61962	3.42037	3.27272	3.85991	3.76138	3.7809	4.1084	3.40368	3.16241	3.74967	3.45415	3.68578	3.35178	3.25593	3.31877	3.44072	3.07571	3.45896	3.20143
Campylobacter	2.52004	2.50484	2.51259	2.50537	2.49009	2.48899	2.49027	2.50429	2.49623	2.50048	2.49987	2.50099	2.5166	2.51598	2.50002	2.49302	2.53518	2.48814	2.50107	2.49833	2.51164	2.49458	2.50972	2.50139	2.50818	2.49937	2.52291	2.50002	2.53119	2.51598	2.49768	2.53121	2.49291	2.48857	2.52334	2.49147	2.52108	2.4992	2.49073	2.50159	2.49283	2.51284	2.50843	2.50071	2.51509	2.50363	2.49952	2.49949	2.49965
Catenibacterium mitsuokai et rel.	2.04414	1.93459	1.92986	1.9092	2.07471	1.89858	1.96511	1.99348	2.06055	1.9034	1.88147	1.90702	1.95796	1.88853	1.9146	2.8848	2.12175	2.07295	1.92452	1.90334	1.93863	1.92062	2.1424	1.89118	1.90137	1.91471	2.04682	2.01288	2.04357	1.89386	1.91331	2.03045	1.90966	1.90491	1.97586	1.92935	1.99487	1.89575	1.90506	1.91392	1.89658	1.90759	1.91419	2.02141	1.90478	1.90394	1.97856	1.91966	1.90053
Clostridia	3.79866	3.68035	3.38352	3.708	3.03411	3.59095	3.40535	3.28383	3.84945	3.67796	3.06452	3.75597	3.16919	3.37394	3.32324	3.0079	4.22773	3.73834	3.46748	3.65774	3.2163	3.17403	4.00758	3.21943	3.98024	3.07751	3.08089	3.05147	4.21498	3.99515	4.0177	3.12208	3.7276	3.33751	3.25904	3.48783	3.79543	3.11267	3.06832	3.33872	3.57654	3.08623	3.03535	3.21228	3.14989	3.42091	3.15894	3.61809	3.71908
Clostridium cellulosi et rel.	3.46841	2.98403	3.46839	3.16456	3.89261	3.45883	3.39614	3.59226	3.69988	3.15454	3.79184	3.88465	3.7609	3.21715	3.71383	3.52983	3.06755	3.79159	3.02301	3.50391	3.0822	3.03477	4.02579	3.19877	2.94787	3.88268	3.4007	3.74964	3.04328	3.51647	3.29011	3.03257	3.6183	4.07003	3.10334	3.55222	3.1752	3.3957	3.80354	3.00889	3.22481	3.47418	3.43442	3.01029	2.9776	3.22397	3.14574	3.02103	3.7971
Clostridium colinum et rel.	2.62634	2.8576	2.70499	2.97489	2.79537	2.61059	2.7489	2.6124	2.9499	2.96047	2.71445	2.59144	2.64591	2.64611	2.87815	2.77208	2.6168	2.77437	2.67486	2.87288	2.66117	2.67519	2.67054	2.64589	2.66086	2.76563	2.59087	2.83105	2.73323	2.74904	2.66565	2.63642	2.8212	2.61735	2.70726	2.83322	3.021	2.65042	2.79262	2.606	2.91952	2.68027	2.64724	2.58246	2.78513	2.7151	2.64158	2.76605	2.62706
Clostridium difficile et rel.	3.52392	2.93532	3.46487	3.33924	3.11756	3.72161	3.37919	3.1805	3.69328	3.75037	3.70882	3.90857	3.28426	3.40463	4.19773	3.53515	3.89049	3.74871	3.26892	3.01896	3.24162	3.32532	3.85522	4.11536	3.59604	3.13249	4.2089	3.06221	4.30941	3.97521	3.9607	3.39438	4.1704	3.71754	3.0618	3.57707	3.32529	3.36493	3.07027	3.00662	3.97328	3.04468	3.27153	3.0628	3.53911	3.92156	3.70017	3.73978	3.47831
Clostridium felsineum et rel.	1.81016	1.99305	1.99319	2.21073	1.64107	1.75396	1.75487	1.80659	2.05777	1.93688	1.69996	2.33085	1.69867	1.66514	1.76731	1.61651	2.64006	2.35948	1.91662	1.88118	1.98728	1.79463	2.19602	1.68084	2.10323	1.69662	1.6815	1.62666	2.45855	2.12606	2.40795	1.72612	2.19106	1.79574	1.91879	2.0044	2.27085	1.68828	1.63461	1.88945	2.20187	1.69421	1.63424	1.70424	1.80356	1.86646	1.64465	2.19641	1.98139
Clostridium leptum et rel.	3.12501	2.83415	3.25685	2.88055	4.18056	3.54181	3.41422	3.91945	3.79753	3.03368	3.97622	3.37783	3.93044	2.99082	3.42728	3.81495	2.96042	3.7742	2.8666	3.56628	3.03964	2.93633	4.23474	2.96965	2.76655	4.12851	3.1126	3.73209	2.9941	3.70765	3.19804	2.89951	3.8165	4.2455	2.93164	3.65839	3.09736	3.31939	3.67403	2.88737	3.1354	3.4078	3.62834	2.90665	2.81813	2.96677	2.97788	2.85017	3.94525
Clostridium nexile et rel.	3.05035	4.04021	4.06358	3.73193	3.94455	3.88294	3.70755	3.08033	3.85227	3.68884	3.77855	4.2116	3.95551	3.98663	4.02207	3.78645	2.90928	3.66826	3.55646	3.69533	3.88869	4.11391	3.8964	4.12212	3.07465	3.5213	3.58259	3.37325	2.92057	3.78878	4.09095	3.4912	3.65988	4.08975	3.31713	3.96257	3.39915	3.894	3.88041	4.1466	3.91503	4.19036	3.64878	3.96311	3.79045	3.78015	3.19921	3.81641	4.03813
Clostridium orbiscindens et rel.	4.44699	3.16501	3.60092	4.23591	3.74708	4.13338	4.54177	4.00625	4.26875	3.6978	3.47456	3.52056	3.67476	4.36737	4.29124	4.10008	4.13041	3.49793	3.89352	3.92635	3.74109	3.5353	3.88877	3.52343	3.58632	4.1258	3.29081	4.01675	3.12609	4.13984	3.74587	4.22768	4.25476	4.05895	4.73374	4.32966	4.82577	3.85053	3.83994	3.86829	3.97763	3.96259	3.96685	3.5334	3.53217	4.03275	3.58385	3.78519	4.40888
Clostridium ramosum et rel.	2.34163	3.25524	4.15575	2.7868	2.75875	2.91883	2.69933	3.79952	2.96608	3.14453	3.44622	3.457	2.81013	4.08251	3.26258	2.5774	3.85117	2.87278	2.31267	2.76909	3.56071	3.76539	3.13192	3.67826	2.42948	2.50216	2.55422	2.8559	2.4487	2.8183	2.73358	3.61809	3.29775	2.92491	2.40185	2.86972	2.63186	4.15718	2.40802	2.99863	2.93461	3.60957	3.69997	3.34626	3.07212	3.433	3.75842	3.43069	3.59859
Clostridium sphenoides et rel.	3.09492	3.34777	3.45888	3.24226	3.2667	3.69884	3.237	3.8069	3.44993	4.668	3.359	3.4292	3.32401	3.362	3.32863	3.81032	3.0565	3.5788	4.24662	3.97155	3.27142	3.44991	3.22237	3.4072	3.24737	3.38444	3.43952	3.20443	3.3749	3.16788	3.51856	3.1169	3.45315	3.98177	3.20153	3.4219	3.23116	3.37776	3.55031	3.34319	3.95572	3.46632	3.31985	3.22065	4.05052	3.30165	3.08008	3.63977	3.20419
Clostridium stercorarium et rel.	2.45369	2.35787	3.82203	2.6228	2.32633	2.63293	2.70729	2.36684	2.46431	3.0744	2.37144	2.39163	2.33818	2.34505	2.3573	2.33718	2.40622	2.62126	2.34145	2.34713	2.3798	2.42071	3.57373	2.40607	2.33423	2.35129	2.37662	2.98646	2.50248	2.37034	2.73132	2.41692	2.63418	2.69929	2.39039	2.3589	2.40081	2.33939	2.43128	2.33291	3.33035	2.36673	2.34719	2.45622	3.25893	2.77236	2.38121	3.35392	3.44257
Clostridium symbiosum et rel.	3.63673	4.35497	4.64015	4.32635	4.34963	4.05736	4.42455	3.62326	4.13382	4.19595	4.4541	4.47332	4.52784	4.40826	4.44632	4.25244	3.54431	4.16634	4.16149	3.89551	4.37101	4.49747	4.2213	4.54753	3.99332	3.77274	4.51314	3.9937	3.57925	4.26681	4.18475	3.86322	4.09409	4.19661	3.96149	4.03674	3.74989	4.1764	4.21966	4.22167	4.32732	4.61797	4.51917	4.18816	4.3959	4.50297	4.01984	4.58466	4.20742
Clostridium thermocellum et rel.	1.71931	1.62755	1.65249	1.61647	1.60398	1.59281	1.59473	1.63097	1.6136	1.60539	1.61536	1.60918	1.61662	1.60879	1.58818	1.59863	1.65776	1.60366	1.61487	1.59964	1.59615	1.6361	1.60088	1.61066	1.60949	1.60706	1.62694	1.60161	1.70569	1.62863	1.61113	1.65886	1.58973	1.59357	1.62308	1.59422	1.62175	1.60695	1.59571	1.60955	1.59553	1.60473	1.65226	1.69634	1.62902	1.60909	1.61546	1.61906	1.6143
Collinsella	2.74414	4.49575	2.51056	2.48316	2.42199	3.38754	2.35797	3.48171	2.38413	3.20687	2.82322	2.55661	2.57769	2.51248	2.59273	2.95968	3.42448	2.40305	2.50507	3.04091	2.89003	2.51733	2.40976	2.54555	3.22352	2.42608	2.90967	2.99986	2.72335	2.40045	2.61226	4.09165	2.38486	2.36188	4.57213	2.40677	2.75978	2.42126	2.35706	3.79457	2.98187	2.48164	2.42258	4.5282	2.48525	2.48089	4.5336	2.41537	2.44629
Coprobacillus catenaformis et rel.	2.44274	2.49612	2.93836	2.43042	2.8097	2.41936	2.59299	2.60118	2.83412	2.43672	2.47413	2.5261	2.39047	2.57225	2.46727	2.38449	2.66387	2.9331	2.32606	2.39541	2.52358	2.54582	3.01452	2.55942	2.32936	2.38274	2.54766	2.70951	2.41159	2.40077	2.3697	2.607	2.45711	2.39896	2.35178	2.49932	2.36139	2.77105	2.32739	2.49491	2.39215	2.53826	2.5914	2.57786	2.44415	2.48968	2.60693	2.51169	2.49137
Coprococcus eutactus et rel.	3.12035	4.2039	3.75295	3.99886	3.74742	3.55114	3.67118	3.16137	4.65629	4.24087	4.67383	3.23244	4.94264	3.93565	4.11633	3.86315	3.15876	4.47329	4.23625	3.61738	4.91023	4.22629	4.00848	4.1528	3.74283	3.87201	3.06428	4.01313	3.03174	3.82583	3.9147	3.51654	4.08172	4.00122	3.98775	4.94245	3.29996	3.92428	3.61866	3.86337	4.49864	3.58021	4.19916	4.59217	4.54676	4.41252	4.05232	4.46119	4.00975
Corynebacterium	2.33613	2.19635	2.0994	2.15816	2.08306	2.07767	2.09745	2.24176	2.08134	2.10373	2.15266	2.08799	2.10042	2.07718	2.14654	2.1029	2.29244	2.08505	2.15212	2.09686	2.12234	2.13622	2.11731	2.08573	2.13729	2.11185	2.11958	2.09465	2.26999	2.10968	2.10094	2.25675	2.08062	2.08067	2.15854	2.08201	2.18042	2.09139	2.07893	2.1053	2.07987	2.11187	2.14841	2.29336	2.12269	2.10117	2.1898	2.13437	2.09098
Desulfovibrio et rel.	2.38863	2.45822	2.4008	2.33692	2.32091	2.30922	2.30407	2.42695	2.32202	2.33942	2.3628	2.36322	2.32814	2.34405	2.31704	2.32114	2.56587	2.30849	2.40809	2.33272	2.33609	2.45299	2.31254	2.3597	2.42821	2.37034	2.39276	2.30928	2.75041	2.35826	2.32595	2.62893	2.31545	2.3059	2.52659	2.3129	2.36186	2.31488	2.31705	2.36533	2.31315	2.37524	2.33954	2.42362	2.35831	2.34308	2.35808	2.34561	2.34544
Dialister	2.39112	2.38536	2.40189	2.76978	2.38102	2.3709	3.14457	2.38258	2.37751	2.39051	2.39142	2.41835	2.37242	2.39586	2.37701	2.36639	2.41165	2.38348	2.52525	4.69442	2.58896	2.38844	2.37146	2.39632	2.45523	3.11599	2.42793	2.38258	2.54673	3.58417	2.42645	2.45598	2.36415	2.3804	2.39616	2.37874	2.41454	2.56983	4.07927	3.35406	2.37832	2.38785	2.39304	2.5	2.37098	2.41255	2.40134	2.37921	2.39329
Dorea formicigenerans et rel.	3.29206	4.19272	4.40533	3.93422	3.87782	4.29256	3.98337	4.35676	4.32164	4.27701	3.99813	4.23756	4.0269	4.08898	4.35698	3.94093	3.22782	3.93133	3.63637	4.25344	3.73054	4.04875	3.8503	4.28072	3.72536	3.86177	3.7353	4.07014	3.23502	3.90695	3.99176	3.57198	4.43639	3.80215	3.47941	4.22141	3.79351	3.85596	4.32062	4.08884	4.34204	4.20094	3.86448	3.86705	4.01623	3.87418	3.55853	3.87338	4.52333
Eggerthella lenta et rel.	2.91285	3.00514	2.88012	2.70537	2.6355	2.65373	2.71959	3.51213	2.60465	2.8351	2.70288	2.98305	2.62538	2.80536	2.70299	2.48459	2.76599	2.55804	2.50969	2.55857	3.0467	2.65453	2.69284	2.76656	2.7207	2.64403	3.29392	2.47557	2.76561	2.62975	2.63427	2.93689	2.7311	2.56907	2.80993	2.68497	3.00868	2.76042	2.52944	2.88289	2.62899	2.87277	2.71001	3.1856	2.52708	2.63122	3.06113	2.73286	2.68307
Enterobacter aerogenes et rel.	2.89881	2.74798	2.62689	2.68319	3.39836	2.59332	2.59551	3.1402	2.58173	2.64919	2.6233	3.32608	2.6401	2.65378	2.60398	2.81785	3.23905	2.63196	2.77411	2.65103	2.69513	2.67517	2.80162	3.31845	2.79882	2.63625	2.64153	2.61006	4.25142	2.90081	2.67537	2.92798	2.61152	2.57557	2.91545	2.65502	2.70907	2.76634	2.66311	2.67237	2.58441	2.61735	3.29357	2.77961	2.66754	2.96148	3.09322	2.62643	2.65395
Enterococcus	3.80588	2.73541	2.52663	2.69002	4.19703	2.77683	2.51171	4.01229	2.52585	2.71059	2.95023	2.86168	2.659	3.01896	2.68972	2.6371	3.97142	2.89362	3.69654	2.65367	3.68618	3.5003	2.76385	3.11306	2.66921	2.75846	5.14778	2.50272	4.22532	2.61322	2.57658	4.16792	2.54793	2.51511	3.30388	2.67286	4.36578	2.79285	2.6286	3.52645	2.57333	2.99865	3.22147	3.7177	2.92413	2.80781	3.74265	2.80126	3.27669
Escherichia coli et rel.	4.05951	3.338	2.78204	2.93285	4.02151	2.75864	3.87234	4.50632	2.73255	2.81836	2.75589	3.37687	2.79071	2.8444	3.05617	3.21938	3.81364	2.81769	3.16969	2.74619	3.22833	3.34621	2.86397	3.63873	2.9676	2.77577	2.89445	2.91059	4.66337	4.95843	2.85378	3.93565	2.73305	2.79651	3.77393	3.13118	3.80301	3.08914	2.73901	3.01132	2.78542	2.80728	3.32381	3.09287	2.76674	4.13899	3.77522	2.93238	2.99974
Eubacterium biforme et rel.	2.57931	2.311	2.33381	2.46766	2.38674	2.35394	2.32997	2.31866	2.32521	2.38982	2.31147	2.38688	2.41224	2.53894	2.46066	3.43479	2.44457	2.31376	2.50972	2.33391	2.32245	2.34211	2.36026	2.37619	2.31827	2.35606	2.44759	2.29442	2.38675	2.3561	2.3443	2.43094	2.34927	2.33778	2.88828	2.35424	3.19744	2.36755	2.63616	2.35937	3.15163	2.39569	2.32677	2.32481	2.37015	2.39019	3.00573	2.34557	2.4223
Eubacterium cylindroides et rel.	2.2897	2.29826	3.51273	2.52825	2.52875	2.31145	2.54719	2.29895	2.36865	2.40408	2.48358	3.68447	2.31864	2.60967	2.67976	2.30178	2.34215	2.39414	2.30368	2.38315	2.30287	2.30302	2.70464	3.04079	2.29721	2.43485	4.47749	2.31936	2.33928	2.55885	2.41281	2.37086	2.60234	2.47609	2.33409	2.36763	2.29907	3.5524	2.30721	2.72761	2.41131	3.35412	3.15212	2.2918	2.30738	2.83432	2.30024	2.53914	2.34116
Eubacterium hallii et rel.	2.57858	3.79418	4.16199	3.72815	3.70304	4.3652	3.33987	2.85335	3.99048	4.53828	3.83428	4.20175	3.73115	3.76624	4.14954	3.50418	2.57596	3.73577	3.24139	4.22109	3.76685	3.69809	3.51098	3.63821	2.75487	4.11036	3.46209	4.26313	2.89303	3.17247	4.59119	3.25829	3.12723	4.06947	2.88967	3.14342	3.13482	3.97936	4.952	3.38014	3.24411	3.68762	3.20554	3.77166	3.4699	3.42657	3.03884	4.31683	3.40696
Eubacterium limosum et rel.	2.22131	2.32062	3.79146	2.36445	2.19727	2.18084	2.11073	2.17198	2.22963	2.30959	2.31045	2.57161	2.987	2.22625	2.27652	2.15499	2.31266	2.13473	2.20725	2.1675	2.1804	2.36873	2.17673	3.58526	2.14871	2.19225	2.82331	2.14714	2.30946	2.15919	2.3095	2.48388	2.14504	2.12968	2.30988	2.13896	2.4342	2.16487	2.29436	2.17837	2.16782	3.8861	2.16713	3.91482	2.2398	2.22249	2.16521	2.31312	2.20397
Eubacterium rectale et rel.	2.77688	2.97877	3.19972	3.51465	3.19521	3.12503	3.13668	2.66549	3.513	3.30542	3.00387	2.79716	3.2301	3.25056	3.17618	3.06906	2.71754	3.43674	2.93768	3.01831	3.23079	2.84673	3.20291	3.29147	3.28949	2.88723	3.3449	3.21981	2.74761	3.02604	3.40134	2.79655	3.08735	3.24824	2.88673	3.23055	3.09965	3.21324	3.28874	3.22508	3.09738	3.30603	2.88675	2.91681	2.97437	2.97261	2.85765	3.19773	2.96741
Eubacterium siraeum et rel.	2.30477	2.22535	2.24832	2.22635	2.21134	2.35844	2.20733	2.26824	2.20717	2.21273	2.23432	2.21038	2.23006	2.25665	2.25485	2.26072	2.31349	2.2903	2.256	2.34059	2.39872	2.21752	2.23485	2.21789	2.23176	2.23445	2.30644	2.23091	2.46561	2.224	2.40563	2.31273	2.24589	2.2586	2.37799	2.22278	2.29342	2.21453	2.45647	2.2181	2.23191	2.24407	2.22847	2.27459	2.21153	2.31187	2.21939	2.21164	2.25149
Eubacterium ventriosum et rel.	2.45858	2.6012	2.81813	2.68922	2.57904	2.86647	2.7922	2.44428	2.78173	2.92841	2.61482	2.85835	2.60967	2.66557	2.72085	2.52635	2.42645	3.0451	2.57343	2.87798	2.71619	2.62044	2.59886	2.69102	2.51592	2.82154	2.5493	2.79853	2.47212	2.61792	3.00744	2.42346	2.71747	2.73324	2.4059	2.57098	2.49978	2.8922	2.99925	2.81754	3.30102	2.69107	2.51136	2.62604	2.69309	2.54925	2.44561	2.76657	2.81422
Faecalibacterium prausnitzii et rel.	3.13262	3.15975	3.26642	3.76117	3.40662	3.44063	3.3245	3.07702	3.34395	3.25497	3.31434	3.13835	3.86856	3.42469	3.2854	3.37588	3.12914	3.26409	4.90944	3.8971	3.50479	3.86357	3.37769	3.11705	4.4919	4.20041	3.15243	3.98213	5.29966	3.94954	3.26533	3.10953	3.3153	3.52685	3.2237	3.29811	3.19475	3.10068	3.8413	3.13956	3.564	3.23514	3.76921	3.1649	3.50871	3.13289	3.61468	3.51936	3.53754
Fusobacteria	2.60317	2.55709	2.58866	2.57121	2.55397	2.54812	2.55676	2.55175	2.55365	2.55754	2.57547	2.57696	2.57069	2.57621	2.56212	2.54918	2.56767	2.54688	2.55769	2.60904	2.59969	2.57551	2.55909	2.57166	2.55889	2.56108	2.58409	2.55475	2.60693	2.57059	2.55785	2.55486	2.55464	2.55164	2.59045	2.54857	2.68021	2.61969	2.55441	2.55463	2.5482	2.5547	2.56459	2.58947	2.56618	2.56692	2.54742	2.55982	2.56891
Gemella	1.8703	1.75548	1.71216	1.68417	1.5905	1.68781	1.68373	1.77074	1.60869	1.69427	1.97064	1.82527	1.83805	1.79437	1.84676	1.71432	1.67983	1.64596	1.6131	1.71882	1.72285	1.5914	1.8026	1.79245	1.63673	1.67176	1.73127	1.62001	1.92633	1.83916	1.60667	1.86173	1.70997	1.6967	1.68895	1.6496	2.00777	1.67119	1.64041	1.62783	1.65055	1.66599	1.70529	1.75573	1.78475	1.87345	1.63554	1.92105	1.67712
Granulicatella	3.21652	2.12413	1.74491	2.16313	2.91751	2.00031	1.78453	3.50812	1.72466	1.89137	2.49414	2.32754	2.30751	2.2957	2.19675	1.7435	3.71408	1.85697	3.18187	1.96739	3.38123	2.84767	2.22567	2.20089	1.98036	1.89481	4.42996	1.60936	3.60308	2.17956	1.73305	3.93924	1.81956	1.74545	2.36662	1.79124	3.4271	1.88501	1.80098	2.3056	1.77238	2.11934	2.14914	3.38465	2.23056	2.26933	2.46058	2.499	2.14355
Haemophilus	2.81702	2.25758	1.91543	1.89632	2.74798	1.90682	2.2361	2.45443	1.90271	1.91586	1.93429	2.26163	2.08761	2.0968	1.91037	2.03554	2.4558	2.05681	2.0573	1.91819	1.92503	2.00678	2.10711	2.28701	2.19414	1.97377	2.11252	2.11483	3.21744	2.73911	1.97924	2.37737	1.89591	1.92236	2.52274	2.08421	1.9006	2.07615	1.92086	1.98788	1.98031	1.91206	2.50681	1.97805	1.91677	3.01022	2.46848	1.95717	1.93623
Helicobacter	2.35141	2.32301	2.33441	2.31711	2.29604	2.28822	2.29645	2.31695	2.29404	2.29506	2.31954	2.31124	2.32102	2.34592	2.30251	2.29538	2.3694	2.29106	2.30948	2.30927	2.32367	2.30138	2.3239	2.31025	2.30526	2.30176	2.321	2.30435	2.34404	2.33009	2.30128	2.33907	2.29542	2.29558	2.34375	2.29585	2.33031	2.30316	2.28886	2.31163	2.29737	2.31481	2.33624	2.31697	2.34943	2.31594	2.30117	2.3032	2.31097
Klebisiella pneumoniae et rel.	3.51123	2.8176	2.4645	2.49467	3.9562	2.41991	2.84305	3.00384	2.39861	2.52222	2.45131	3.12003	2.47082	2.52189	2.46539	2.56357	3.14081	2.44573	2.61564	2.45666	2.50447	2.6132	2.55654	2.79531	2.60902	2.46688	2.64685	2.58429	4.66138	3.01114	2.55665	2.80918	2.43256	2.41768	3.19616	2.63873	2.59536	2.59374	2.45742	2.55487	2.41011	2.49594	2.87379	2.66445	2.46933	3.13225	3.17524	2.47166	2.50193
Lachnobacillus bovis et rel.	2.86675	2.90877	3.42693	3.1251	3.32503	3.44295	3.38259	2.70613	3.5689	3.21104	3.01523	2.73404	2.99019	3.35864	3.34111	3.34814	2.76642	4.04647	2.90422	3.00215	3.12137	2.85728	3.31618	3.53317	3.44137	2.89056	3.47105	3.73304	2.79775	2.93418	3.41856	2.81126	3.00546	3.6157	3.04777	3.63429	3.41315	3.07358	3.12411	3.43572	3.1706	3.51011	2.95511	2.78219	3.03999	2.90283	2.77316	3.06382	2.8857
Lachnospira pectinoschiza et rel.	3.29742	4.13268	4.62111	4.14452	3.88553	3.65249	3.57969	3.1755	3.90156	3.67439	3.91098	4.31801	4.31635	3.93109	4.31637	3.97073	3.15399	3.93274	3.84096	3.6277	4.20396	4.06004	3.9909	4.19217	3.39388	3.34607	4.04823	3.39673	3.19424	4.07457	3.96195	3.54672	3.46374	3.97557	3.61698	3.87154	3.34915	3.95165	3.9164	3.92203	4.33032	4.57498	3.9837	4.09207	4.06216	3.92199	3.5595	3.87001	3.79109
Lactobacillus catenaformis et rel.	1.88659	1.89615	1.89657	1.89009	1.91497	1.89876	1.89628	1.89885	1.9048	1.89106	1.87833	1.86641	2.0052	1.87445	1.87023	1.88859	1.89322	1.8933	1.90368	1.88544	1.88648	1.86689	1.93524	1.88797	1.86643	1.89024	1.91607	1.88157	1.94299	1.91295	1.87842	1.87766	1.8818	1.94713	1.8862	1.90699	1.8891	1.91939	1.89882	1.87774	1.89099	1.87979	1.91903	1.87143	1.87397	1.87288	1.87518	1.90814	1.92424
Lactobacillus gasseri et rel.	2.86299	2.73929	2.6962	3.02093	2.82522	2.99166	2.6843	3.13222	2.75101	2.7482	2.78057	3.2898	2.71775	3.11598	2.71579	2.97572	3.036	2.70285	2.83957	2.95783	2.92307	2.77612	2.71655	2.72191	2.7123	2.75282	3.02883	2.92156	2.92296	2.7008	2.73362	3.0049	2.72333	2.68403	2.81527	2.74227	3.25057	3.41527	2.73432	3.03624	2.69628	2.75559	3.00478	2.84592	2.72792	2.71009	2.92166	2.71514	2.80192
Lactobacillus plantarum et rel.	4.55349	3.89618	2.85348	2.89556	2.8971	4.23679	2.82983	4.93643	2.84151	2.93206	3.08624	3.87692	2.85014	2.85792	2.99365	2.83919	5.2604	2.88772	3.47565	2.85432	4.80267	2.92588	2.91803	3.05278	3.2381	3.8174	3.0262	4.09656	3.78007	2.85553	2.95689	4.47671	2.87288	2.96693	3.92984	3.29261	4.62387	2.9799	2.85143	4.65891	2.85617	2.86769	3.14044	4.17543	2.87495	3.23203	5.00191	2.86192	2.95829
Lactobacillus salivarius et rel.	2.58649	2.22245	2.09416	2.21574	2.55384	2.254	2.10975	2.73094	2.15798	2.24381	2.27776	2.3233	2.20502	2.29154	2.23716	2.11897	2.79865	2.21324	2.57606	2.16905	2.69022	2.49179	2.24851	2.30144	2.17945	2.18787	2.95014	2.10405	2.68718	2.2063	2.23596	2.82043	2.16949	2.12071	2.36843	2.1468	2.65566	2.16117	2.21697	2.36591	2.15665	2.34088	2.31103	2.64734	2.23644	2.22823	2.44115	2.29531	2.29725
Lactococcus	2.08701	2.08818	2.10601	2.45831	2.15913	2.10568	2.2135	2.12186	2.50778	2.32688	2.5885	2.68648	2.08131	2.11398	2.08822	2.06585	2.15516	2.06694	2.09164	2.07723	2.11425	2.08349	2.10164	2.96581	2.09005	2.20112	2.42342	2.29497	2.12036	2.07466	2.09415	2.0999	2.09802	2.09218	2.5414	2.1288	2.76396	2.63627	2.06906	2.18207	2.21963	3.02241	2.08045	2.1126	2.56002	2.2472	2.96876	2.09752	2.0827
Leminorella	1.69623	1.6381	1.68668	1.60042	1.94989	1.59789	1.65531	1.96781	1.62317	1.60198	1.61713	1.98719	1.65094	1.63768	1.60505	1.71847	1.87245	1.64428	1.6843	1.6018	1.6125	1.62864	1.74274	2.04075	1.70044	1.61079	1.62759	1.60075	2.27494	1.86801	1.60055	1.72827	1.58822	1.59336	1.67076	1.61161	1.60309	1.69254	1.60489	1.61443	1.61298	1.60471	2.07969	1.62383	1.62441	1.90959	1.8148	1.61645	1.62059
Megamonas hypermegale et rel.	2.07634	2.07879	2.08104	2.06707	2.06237	2.05965	2.05889	2.07889	2.06528	2.07744	2.07614	2.07567	2.07758	2.08004	2.07473	2.11442	2.07308	2.05635	2.07901	2.0631	2.06911	2.06732	2.06147	2.06759	2.07891	2.06946	2.09596	2.06719	2.101	2.06878	2.06587	2.07048	2.06299	2.06147	2.06523	2.0625	2.09194	2.06431	2.06151	2.06393	2.0619	2.08881	2.0697	2.07354	2.06739	2.06777	2.08405	2.06819	2.07384
Megasphaera elsdenii et rel.	2.38438	2.376	2.39077	2.42052	2.36516	2.36634	2.37772	2.36929	2.37644	2.38911	2.44212	2.57237	2.42004	2.4196	2.39465	2.46413	2.39722	2.36672	2.38034	2.48389	2.73896	2.3785	2.37447	2.37558	2.42045	2.53823	2.3951	2.37499	2.68269	2.44733	2.42715	2.39483	2.37328	2.36806	2.38624	2.36162	2.6479	2.38402	2.40707	2.64018	2.36487	2.38442	2.38797	2.81781	2.37148	2.48143	2.52021	2.37508	2.38643
Methylobacterium	1.62525	1.59652	1.6154	1.59901	1.61198	1.58415	1.60961	1.60449	1.61657	1.60303	1.64989	1.59544	1.6223	1.64401	1.59874	1.59232	1.60841	1.61748	1.59695	1.59625	1.61932	1.62466	1.62869	1.63273	1.61832	1.60636	1.59728	1.58804	1.64017	1.59536	1.594	1.59468	1.60599	1.61249	1.61132	1.60026	1.60253	1.61119	1.58286	1.61081	1.60255	1.60741	1.62399	1.62578	1.59196	1.62106	1.59261	1.60002	1.62302
Micrococcaceae	2.04038	2.10006	1.61044	1.64798	1.96057	1.62954	1.60995	1.99842	1.59919	1.62906	1.70709	1.67791	1.66524	1.69177	1.65764	1.62815	2.10066	1.64469	1.97408	1.61804	2.01558	1.86587	1.69594	1.6947	1.73948	1.63387	2.52004	1.60501	2.53878	1.62678	1.61399	2.39369	1.61743	1.61609	1.75917	1.62518	2.11074	1.66797	1.61808	1.76479	1.61391	1.75007	1.72618	1.98906	1.72889	1.67358	1.86565	1.67145	1.73695
Mitsuokella multiacida et rel.	2.10283	2.10417	2.08028	2.07497	2.07453	2.07205	2.06137	2.09275	2.07025	2.07475	2.07122	2.07891	2.08233	2.05754	2.07286	2.06863	2.09578	2.06249	2.07889	2.06887	2.07384	2.06439	2.05841	2.06855	2.08959	2.0817	2.0823	2.06566	2.12812	2.08442	2.07542	2.11668	2.06331	2.06456	2.11785	2.06716	2.07318	2.06893	2.05964	2.06284	2.06667	2.07687	2.0678	2.11819	2.07055	2.07398	2.09049	2.07088	2.0716
Moraxellaceae	1.94663	1.89725	1.89785	1.88981	1.99063	1.88418	1.94572	1.91179	1.88354	1.89125	1.89901	1.92672	1.89864	1.8914	1.88787	1.88805	1.91786	1.88417	1.89552	1.89178	1.90128	1.89362	1.9135	1.89681	1.92138	1.89654	1.91826	1.89745	2.44096	1.92499	1.89576	1.94412	1.88474	1.89056	1.92361	1.89536	1.90041	1.88973	1.91639	1.8842	1.90576	1.9177	1.89888	1.89516	1.90095	1.96326	1.90396	1.9106	1.8954
Novosphingobium	1.7898	1.69097	1.66488	1.65243	1.63642	1.61778	1.64107	1.66865	1.62162	1.65593	1.70724	1.69766	1.67073	1.66366	1.64257	1.62932	1.66278	1.61993	1.65376	1.63185	1.62204	1.74911	1.65452	1.65638	1.6767	1.61882	1.69543	1.61593	1.70977	1.61313	1.66516	1.70534	1.64119	1.63497	1.69281	1.62939	1.6655	1.64182	1.62763	1.65361	1.62394	1.69174	1.63374	1.70214	1.66668	1.66867	1.66252	1.63279	1.61733
Oceanospirillum	2.35166	2.27249	2.22679	2.289	2.19504	2.19773	2.22669	2.31716	2.2166	2.20558	2.23725	2.22206	2.23049	2.21002	2.20768	2.21168	2.3319	2.20006	2.2613	2.20661	2.25246	2.24461	2.22172	2.20816	2.22345	2.21535	2.2125	2.32558	2.39205	2.22953	2.22403	2.31336	2.20946	2.20195	2.27815	2.20308	2.278	2.21639	2.1972	2.21372	2.20493	2.21672	2.27019	2.3081	2.2417	2.22828	2.29041	2.23556	2.21448
Oscillospira guillermondii et rel.	3.13449	3.06479	3.15118	3.03883	3.28563	3.37453	3.19523	3.29671	3.25248	3.04828	3.20331	3.08842	3.15497	3.14584	3.09307	3.27057	3.20391	3.12654	3.06447	3.10669	3.14717	3.13128	3.17851	3.16127	3.03659	3.21743	3.1066	3.22135	3.14058	3.11777	3.6154	3.08439	3.17437	3.36985	3.0821	3.26752	3.17578	3.19422	3.44496	3.12204	3.16017	3.2007	3.15912	3.11667	3.04426	3.16458	3.129	3.06816	3.13191
Outgrouping clostridium cluster XIVa	2.97352	3.31236	3.38178	3.20093	3.27678	3.19129	3.14625	2.96644	3.59345	3.33367	3.23807	3.59013	3.22314	3.36632	3.31782	3.11224	2.92678	4.07808	3.12749	3.16409	3.31899	3.34185	3.19452	3.49575	3.05942	3.30243	3.3413	3.33557	3.02317	3.35826	3.99151	3.08223	3.6882	3.20596	3.01894	3.43471	3.00379	4.43261	4.04857	4.08095	3.67528	3.40523	3.20513	3.34144	4.21654	3.23524	2.99143	3.24336	3.15203
Oxalobacter formigenes et rel.	2.89715	2.60711	2.74769	2.73461	2.81299	2.51084	2.51214	2.80392	2.64287	2.52362	2.94032	2.78528	2.751	2.63969	2.58434	2.35794	2.76424	2.53615	2.60082	2.65351	2.92407	2.80155	2.93526	2.57478	2.33425	2.93471	2.88569	2.53102	2.82242	2.56444	2.5292	2.80471	2.71604	2.77588	3.02183	2.60826	3.14824	2.4722	2.31199	2.37504	2.44649	2.76724	2.50527	2.92803	2.62227	2.58693	2.47816	2.68457	2.56519
Papillibacter cinnamivorans et rel.	2.95598	3.19674	3.39279	3.44424	2.95618	2.91635	2.97398	2.90308	3.26114	3.94619	2.8304	2.70492	2.87657	2.97648	3.87607	3.50358	2.94196	3.29627	3.05407	3.55146	2.7755	2.68539	3.05181	3.03534	3.40674	3.12791	2.86062	3.55944	2.66692	3.55993	3.31119	2.86575	3.34822	3.27092	3.2572	3.34	3.79378	2.79856	3.28018	2.91894	3.56804	3.60166	2.81674	2.65673	3.78366	2.958	3.26398	3.04481	2.96979
Parabacteroides distasonis et rel.	3.03602	3.49339	2.77791	2.74996	3.27031	2.66409	2.97448	3.07377	2.65618	2.72923	2.77637	2.76837	2.6946	2.89663	2.67294	2.70947	2.9011	2.76246	2.76951	2.70062	2.83852	2.86303	2.68229	2.73818	3.53559	3.12247	2.87103	2.78518	2.95344	2.72008	2.67879	2.90981	2.6913	2.68623	2.85443	2.68609	2.7925	2.91834	2.70769	3.15238	2.66504	2.80722	3.45391	2.95129	2.75153	2.72763	2.89834	2.71138	2.73276
Peptococcus niger et rel.	2.33762	2.29072	2.293	2.28069	2.24578	2.32338	2.25117	2.27819	2.44734	2.25871	2.34799	2.28241	2.26355	2.31955	2.27401	2.24832	2.257	2.33886	2.26733	2.21459	2.27686	2.362	2.27948	2.28964	2.2631	2.35984	2.26437	2.376	2.33307	2.38443	2.29681	2.27404	2.5249	2.23914	2.44192	2.2423	2.45138	2.2495	2.58789	2.52572	2.31092	2.29076	2.26276	2.27995	2.46044	2.3049	2.25476	2.33406	2.25065
Peptostreptococcus anaerobius et rel.	1.67659	1.63709	1.64956	1.63485	1.62671	1.61718	1.68183	1.61754	1.6335	1.6778	1.67111	1.67039	1.65605	1.66144	1.70244	1.60931	1.67331	1.63034	1.62503	1.59938	1.81902	1.62766	1.67269	1.67575	1.71344	1.64521	1.69666	1.61352	1.96458	1.67444	1.67023	2.14102	1.67053	1.64817	1.63393	1.75449	1.60966	1.79902	1.60544	1.61509	1.6434	1.65268	1.61645	1.68332	1.64565	1.70843	1.69286	1.63602	1.63922
Peptostreptococcus micros et rel.	2.36605	2.32229	2.31942	2.31361	2.30266	2.29783	2.31237	2.33338	2.29342	2.30946	2.34564	2.31538	2.33599	2.41314	2.33332	2.3242	2.34115	2.28963	2.30936	2.30051	2.34456	2.30946	2.29966	2.31707	2.32874	2.32774	2.40641	2.3141	2.39855	2.32775	2.30544	2.39561	2.30144	2.29758	2.40284	2.29827	2.46563	2.31424	2.30316	2.29208	2.29454	2.31771	2.3111	2.34963	2.32073	2.3156	2.32177	2.30886	2.30716
Phascolarctobacterium faecium et rel.	2.50492	2.54457	2.49864	2.50233	2.49534	2.49144	2.49427	2.50693	2.48956	2.50552	2.49629	2.50526	2.50697	2.5981	2.50153	2.50228	2.51939	2.49065	2.50431	2.49507	2.49709	2.4929	2.50595	2.49226	2.51094	2.50514	2.51862	2.50084	2.53656	2.50015	2.50296	2.52219	2.49782	2.51055	2.53242	2.49576	2.50618	2.49112	2.4973	2.49495	2.49975	2.50773	2.49905	2.51463	2.49623	2.50868	2.51085	2.49953	2.49555
Prevotella melaninogenica et rel.	2.95269	2.95764	2.90519	2.87206	2.86982	2.85613	2.85235	2.95143	2.86477	2.86489	2.89119	2.88914	2.8787	2.94455	2.85735	3.45679	3.08182	2.85525	2.88018	3.28817	2.87558	2.91129	2.86221	2.88501	3.02863	2.87139	2.94008	2.86466	2.98971	2.89927	2.86738	3.42497	2.85496	2.84958	2.99007	2.85765	2.89481	2.8682	2.8584	2.8713	2.86408	2.8759	2.92674	3.01445	2.87867	2.87326	2.87592	2.87229	3.22511
Prevotella oralis et rel.	2.62924	2.53369	2.43973	2.425	2.39172	2.38414	2.40658	2.52645	2.38796	2.39323	2.42507	2.41161	2.4066	2.43569	2.38822	2.77363	2.65107	2.3794	2.4337	2.62091	2.42045	2.48936	2.39055	2.42084	2.80244	2.44886	2.55997	2.40244	2.58006	2.43022	2.38545	2.99998	2.38854	2.38052	2.54553	2.38307	2.44396	2.43521	2.38918	2.47973	2.38686	2.4195	2.46582	2.63831	2.42815	2.40392	2.46436	2.39094	2.6302
Prevotella ruminicola et rel.	2.15352	2.08416	1.92833	1.99548	1.90808	1.90473	2.09653	2.13448	1.90779	1.93762	1.94668	1.93822	1.92657	2.06928	1.91516	1.92326	2.20669	1.91157	1.98493	1.9532	2.02536	2.02632	1.90964	1.93656	2.31854	2.10705	2.08003	1.96923	2.09371	1.92775	1.91633	2.11636	1.91522	1.91642	2.15659	1.91082	2.0065	2.12003	1.93705	2.19452	1.90959	1.96615	2.01362	2.12671	1.95402	1.91826	2.05267	1.91828	1.92235
Prevotella tannerae et rel.	2.61892	2.49973	2.31041	2.29149	2.22756	2.21052	2.71597	2.44625	2.21242	2.31018	2.27521	2.25636	2.22402	2.40106	2.23679	2.23421	2.56258	2.23943	2.29561	2.32269	2.3627	2.51446	2.2183	2.39232	3.67241	2.6734	2.95424	2.35349	2.43147	2.23206	2.22254	2.57313	2.2315	2.28528	2.60289	2.21787	2.35378	2.68417	2.26733	2.90228	2.21799	2.40615	2.30521	2.63068	2.26862	2.23057	2.75215	2.22772	2.27102
Propionibacterium	2.24247	2.1623	2.1534	2.11145	2.09865	2.09823	2.10286	2.25274	2.09353	2.17747	2.14328	2.13496	2.1201	2.12352	2.10748	2.08825	2.26957	2.08501	2.14673	2.09317	2.10227	2.18457	2.2227	2.14063	2.29108	2.13725	2.21501	2.10462	2.23682	2.16054	2.09593	2.15623	2.09496	2.08629	2.13209	2.08966	2.12464	2.24666	2.08773	2.14341	2.09224	2.17008	2.39896	2.19219	2.11539	2.12979	2.14984	2.09133	2.14663
Proteus et rel.	2.58682	2.53669	2.5491	2.50811	2.67431	2.50134	2.52399	2.73132	2.51384	2.51117	2.53451	2.73562	2.53341	2.54553	2.50446	2.55961	2.66843	2.52634	2.55937	2.50426	2.53104	2.53293	2.57273	2.77811	2.54901	2.50641	2.53906	2.50842	3.01269	2.70259	2.5088	2.60329	2.50168	2.49949	2.55307	2.50908	2.5486	2.54899	2.50862	2.5332	2.51031	2.53117	2.80148	2.53908	2.52386	2.70918	2.60404	2.51348	2.52782
Pseudomonas	3.24531	2.36248	1.97212	1.90799	3.18525	1.90883	2.33399	2.5211	1.9251	1.94318	1.96823	2.21313	2.10867	2.10854	1.92028	2.03975	2.65695	2.07938	2.11117	1.93899	1.93391	2.06306	2.12359	2.23408	2.19576	2.01002	2.21276	2.22533	3.56103	2.59521	2.01167	2.47511	1.90883	1.93761	2.85893	2.17379	1.92116	2.12194	1.92553	2.03703	1.98144	1.92542	2.51701	2.06196	1.93534	2.86375	2.6722	1.97136	1.95391
Roseburia intestinalis et rel.	2.38659	2.56336	2.78988	2.96195	2.88929	2.66987	2.52193	2.26981	2.8834	3.04895	2.67795	2.43545	2.5484	2.9255	2.79345	2.65862	2.36049	2.7081	2.70308	2.75848	2.71051	2.43797	3.0845	2.96827	3.04754	2.76946	2.82564	3.15347	2.33735	2.817	3.14551	2.33629	2.97211	2.72983	2.56422	2.73342	2.93375	2.80812	3.11393	2.96804	2.70141	3.19556	2.51443	2.34237	2.66633	2.70773	2.64048	3.06955	2.95055
Ruminococcus bromii et rel.	2.33284	2.24163	2.3863	2.24988	3.47913	2.59056	2.78554	2.66525	3.2772	2.39219	3.5449	2.46068	3.4431	2.28003	2.45971	2.77759	2.46477	3.3686	2.33092	3.10308	2.2465	2.23745	3.72805	2.26277	2.23737	3.71573	2.51174	3.08406	2.52507	3.11306	3.00485	2.30136	3.2922	3.61681	2.31299	3.12537	2.35701	2.54637	3.23065	2.27469	2.38734	2.46845	2.54808	2.2939	2.22278	2.38177	2.30061	2.23231	3.01157
Ruminococcus callidus et rel.	2.80464	2.77399	2.85041	2.91016	3.15217	2.95096	2.91215	2.97605	3.00459	2.78886	3.23607	2.8285	3.12156	2.87342	2.88096	2.96106	2.87946	3.00314	2.80703	3.09314	2.84917	2.76733	3.26937	2.76465	3.34491	3.18911	3.77721	3.07769	3.25078	3.03978	2.87191	2.80185	3.10498	3.20083	2.82302	3.07918	2.85091	2.85252	3.13872	2.76838	2.94873	2.90609	3.11999	2.77841	2.82856	2.78254	2.95947	3.09069	3.08077
Ruminococcus gnavus et rel.	2.83579	4.1692	4.07662	3.31435	3.85116	3.54627	3.75479	3.17394	3.68743	3.5289	3.74783	4.58169	3.82922	4.00604	3.86906	3.41089	2.76765	3.32691	3.06556	3.72823	3.21316	3.83737	3.77459	4.2891	2.96905	3.31571	3.37363	3.26547	2.9133	3.52265	4.04776	3.28357	3.65673	3.72669	2.89176	3.20271	3.18624	3.72197	4.05393	4.32799	3.61147	4.12761	3.53721	4.17121	3.61009	3.42625	3.02696	3.79423	3.69639
Ruminococcus lactaris et rel.	2.26717	2.59787	2.70654	2.3956	2.51197	4.64386	2.44518	2.44154	2.60293	2.56278	2.37491	2.63668	2.438	2.53276	2.50244	3.97704	2.243	4.49011	2.36999	2.41475	3.65661	2.58088	2.38724	2.67093	2.38495	2.58066	2.52523	2.48303	2.26306	2.3356	2.78768	2.31396	2.4686	4.46131	2.28758	4.32614	2.8697	2.40215	2.6091	2.59668	3.36429	2.62461	2.30822	2.42007	2.38419	2.42707	2.24902	2.5433	2.37369
Ruminococcus obeum et rel.	4.01069	5.29341	5.08373	5.10191	5.12627	4.7382	4.95875	4.02184	4.76867	5.19034	5.44846	4.77643	5.37985	5.11106	5.28991	5.14065	3.97828	5.05231	5.21692	4.43994	5.02201	5.32897	4.99026	5.27592	4.63949	4.79251	4.60018	5.0023	3.84907	5.12392	4.82781	4.17121	5.18493	4.96957	5.06616	4.91049	3.91622	4.97462	4.86112	4.85961	5.05752	5.11915	5.16744	4.81131	5.38182	5.43774	5.10352	5.46927	4.9088
Serratia	2.86767	2.08339	1.62237	1.60083	2.81572	1.61305	2.06338	2.47396	1.60751	1.63033	1.64553	2.19838	1.85622	1.84544	1.61018	1.82491	2.42891	1.85318	1.83849	1.62948	1.63791	1.75736	1.93068	2.25161	1.99035	1.71071	1.8988	1.91775	3.58247	2.61319	1.70651	2.25728	1.59906	1.63886	2.50113	1.87086	1.61121	1.87278	1.63503	1.73183	1.69888	1.61305	2.56583	1.70993	1.631	2.9085	2.45193	1.68484	1.64246
Sporobacter termitidis et rel.	3.07599	3.07069	3.2469	3.03183	4.09417	3.47499	3.49694	3.88205	3.732	3.12739	3.90567	3.15761	3.84764	3.15431	3.4958	3.73387	3.07333	3.77702	3.09204	3.49431	3.06193	3.31933	4.17352	3.29771	3.03591	4.08175	3.06804	3.68199	3.14902	3.58288	3.4248	3.05989	3.71342	4.14805	3.04553	3.61944	3.19672	3.41091	4.20315	3.21728	3.23628	3.38734	3.53593	3.07823	3.03963	3.10986	3.21426	3.08289	3.72368
Staphylococcus	2.58448	2.83409	1.99969	2.07792	1.9858	1.92125	1.91404	2.17717	1.93424	2.00658	2.05779	1.99337	1.99088	1.96496	1.9875	1.9633	2.07112	1.92868	2.16012	1.91843	2.23327	2.17447	1.97227	2.03809	2.34082	1.92226	2.20509	1.93834	3.362	1.99252	1.93767	2.92027	1.9751	1.94325	2.10935	1.94182	2.06094	1.98068	1.92413	1.95301	1.98154	2.01678	1.9682	2.1646	2.16194	2.04573	2.20905	2.02096	1.98218
Streptococcus bovis et rel.	4.88982	3.2471	3.9923	4.65712	3.80469	4.76365	4.46186	3.6659	3.79051	3.82053	3.66833	3.72121	4.00383	4.77024	4.7447	4.21619	4.39965	3.82992	4.38486	4.27701	3.91812	3.53187	4.21311	3.0683	3.35768	4.41599	3.24205	4.27975	3.36741	4.45371	4.14211	4.64482	4.52734	3.51669	4.96935	4.42091	5.18675	4.18805	3.62647	4.06058	3.91033	4.17501	4.34608	3.81898	3.57889	4.46244	3.40512	4.10393	4.72245
Streptococcus intermedius et rel.	3.71069	2.95378	3.14866	3.16843	2.83952	3.36161	3.14505	3.05819	2.70692	2.83834	3.12382	3.31451	3.0572	3.64986	3.55448	2.94615	3.47599	2.72261	3.01026	3.00884	3.0738	2.77359	3.08693	2.8794	2.6557	3.04109	3.32791	2.91828	2.86829	3.24514	2.93846	3.73225	3.06988	2.67993	3.49557	3.02103	3.49936	2.9625	2.63066	2.95459	2.85288	3.06606	3.14704	3.22272	2.89572	3.33686	2.68306	3.18071	3.34421
Streptococcus mitis et rel.	4.56564	3.58667	3.87872	3.77192	3.43562	3.97298	3.6963	3.73507	3.27022	3.27718	3.78382	4.13876	3.69346	4.36839	4.21143	3.47429	4.16402	3.27178	3.6088	3.61281	3.7595	3.48938	3.68638	3.51692	3.19077	3.54725	4.07218	3.3796	3.65122	3.8682	3.4968	4.48294	3.65831	3.17312	4.27373	3.5084	4.13864	3.58442	3.06714	3.48504	3.41849	3.77001	3.79926	3.92855	3.46166	4.05729	3.1829	3.8679	3.86317
Subdoligranulum variable at rel.	3.25768	2.88102	4.00856	4.59199	4.09751	4.22645	4.57324	2.91313	4.16449	3.0638	3.332	2.94352	3.00193	3.8255	3.48389	3.14101	3.24521	3.8365	3.09678	5.02868	3.08288	2.97242	3.20259	3.09994	2.88625	3.0236	5.49687	4.00571	2.99961	3.18726	3.43878	3.15548	3.26695	3.32787	3.45556	4.64196	3.52221	3.01287	3.59731	2.9839	4.2991	3.56638	3.42416	2.9997	3.8036	3.77817	3.7347	3.37072	4.66709
Sutterella wadsworthia et rel.	2.74813	2.65011	2.69032	2.62767	2.5955	2.57847	2.61221	2.68358	2.60026	2.61538	2.6583	2.6371	2.64337	2.74021	2.5995	2.6205	2.7366	2.57534	2.62207	2.60393	2.63427	2.67006	2.59209	2.63476	2.62392	2.62703	2.6487	2.59986	2.78644	2.61966	2.60909	2.7303	2.58752	2.57816	2.65604	2.58653	2.65022	2.60164	2.63083	2.60806	2.59063	2.63826	2.63609	2.73932	2.63193	2.62804	2.64859	2.62069	2.63255
Tannerella et rel.	2.79166	2.74929	2.66869	2.60545	2.66325	2.5565	2.66626	2.74253	2.55065	2.58338	2.63719	2.63134	2.58403	2.63106	2.56279	2.58237	2.77954	2.55659	2.6184	2.58546	2.62244	2.75657	2.56809	2.6066	2.90028	2.66179	2.67149	2.60178	2.78646	2.60178	2.57984	2.73969	2.56146	2.55579	2.69312	2.55628	2.63215	2.65266	2.55564	2.70901	2.55835	2.62077	2.74701	2.75476	2.61145	2.60782	2.67947	2.59195	2.60285
Uncultured Bacteroidetes	1.75319	1.8125	1.73314	1.67246	1.72087	1.61965	1.70566	1.69289	1.62899	1.63752	1.73102	1.66961	1.6692	1.71235	1.6306	1.63456	1.74644	1.61251	1.68933	1.63262	1.78415	1.74472	1.63564	1.69019	1.8513	1.72734	1.69725	1.66553	1.74368	1.71877	1.62671	1.70635	1.62517	1.62156	1.71621	1.62027	1.6657	1.70432	1.61454	1.74234	1.624	1.65787	1.75707	1.73076	1.68235	1.69946	1.67602	1.67279	1.70554
Uncultured Chroococcales	1.6738	1.59853	1.60383	1.60732	1.58298	1.89451	1.60872	1.60963	1.58667	1.60585	1.58643	1.60228	1.5884	1.59497	1.58751	1.58424	1.70249	1.58284	1.60447	1.59122	1.59231	1.60138	1.61208	1.60824	1.60107	1.61105	1.63862	1.67086	1.67421	1.61383	1.60318	1.65258	1.59822	1.5887	1.61736	1.59035	1.61244	1.59059	1.59444	1.60046	1.59996	1.61273	1.59902	1.67981	1.60948	1.57981	1.60942	1.60783	1.61951
Uncultured Clostridiales I	3.15197	3.15234	3.10458	3.09329	3.07703	3.39032	3.08139	3.1213	3.19173	3.27355	3.12065	3.09499	3.11161	3.10745	3.09205	3.58245	3.13261	3.41036	3.09366	3.0798	3.1053	3.09742	3.08698	3.09351	3.09377	3.08555	3.13703	3.10178	3.13877	3.1039	3.08112	3.14195	3.14027	3.56851	3.17527	3.07141	3.11168	3.08236	3.17106	3.08954	3.07989	3.08892	3.09348	3.19629	3.08591	3.08632	3.12144	3.09016	3.08991
Uncultured Clostridiales II	3.15012	3.05856	3.10985	3.08777	3.05427	3.14463	3.03195	3.0686	3.0472	3.05811	3.06231	3.08118	3.06167	3.05441	3.08322	3.03857	3.15217	3.08075	3.04911	3.05039	3.04892	3.07287	3.04222	3.04967	3.06112	3.06272	3.16779	3.04028	3.16872	3.08929	3.05648	3.09257	3.05015	3.04756	3.14047	3.03647	3.17165	3.04731	3.14446	3.05501	3.08108	3.07247	3.09674	3.10744	3.10019	3.04796	3.07364	3.04401	3.07374
Uncultured Mollicutes	2.81629	2.77983	2.77941	2.77833	2.76191	2.76287	2.79124	2.78178	2.79273	2.7627	2.7794	2.81521	2.86411	2.77226	2.77742	2.78117	2.82307	2.76941	2.77029	2.75325	2.7658	2.78772	2.78469	2.7853	2.76909	2.763	2.84335	2.76541	2.8362	2.79978	2.77509	2.82898	2.8041	2.79315	2.78774	2.78428	2.77023	2.76417	2.80162	2.75557	2.79237	2.77528	2.76607	2.79989	2.77471	2.77252	2.76927	2.79118	2.76806
Uncultured Selenomonadaceae	1.57584	1.58924	1.59046	1.62374	1.58328	1.57463	1.73006	1.58876	1.58631	1.59617	1.58508	1.59695	1.57922	1.59327	1.57826	1.58834	1.63356	1.57559	1.58	2.55172	1.59084	1.58738	1.57587	1.57132	1.59953	1.74881	1.60396	1.57911	1.62526	1.78492	1.59705	1.61011	1.59904	1.5803	1.60473	1.58241	1.5916	1.59097	1.93042	1.77443	1.57941	1.58887	1.58164	1.59024	1.58992	1.58041	1.58942	1.60067	1.57447
Veillonella	2.94618	4.09529	2.20724	2.51616	2.22455	2.19616	2.51412	4.41905	2.19045	2.47588	2.80791	2.67345	2.6026	2.93417	2.51566	2.20518	4.58377	2.26359	3.81805	3.10554	2.76966	3.84594	2.49898	2.52261	4.21102	3.90685	2.54268	2.22969	4.88887	3.14456	2.57577	4.68351	2.29	2.27039	4.37978	2.28043	2.95149	2.44171	2.29752	3.7235	2.22478	2.28248	2.55765	2.93964	2.84468	2.91062	3.37434	2.64419	3.22625
Weissella et rel.	2.43422	2.15495	2.09501	2.21792	2.1423	2.11343	2.10387	2.16426	2.12511	2.14383	2.15217	2.38332	2.13755	2.18557	2.15852	2.09105	2.34658	2.09206	2.18769	2.10609	2.13456	2.15265	2.13783	2.18256	2.18608	2.12077	2.59069	2.27741	2.32618	2.14777	2.15822	2.32061	2.14414	2.12598	2.35068	2.18738	2.39325	2.1729	2.11783	2.11082	2.19898	2.50068	2.10537	2.26335	2.9247	2.14844	2.19144	2.12329	2.1811
Vibrio	2.7927	2.48299	2.28284	2.24809	2.81389	2.234	2.36832	2.68585	2.23892	2.2477	2.26235	2.61098	2.30959	2.30478	2.21871	2.3501	2.67347	2.30306	2.31164	2.23463	2.3868	2.2899	2.38495	2.64493	2.39314	2.24025	2.34408	2.29361	3.40339	2.67494	2.26115	2.55223	2.25823	2.21555	2.69261	2.28973	2.26772	2.34144	2.22633	2.28643	2.25487	2.31192	2.74493	2.44345	2.24844	2.8421	2.65602	2.25598	2.2607
Victivallis	3.60838	3.12795	3.31339	3.06159	2.59436	2.90041	2.78537	3.46339	2.79331	2.96546	2.95385	3.39931	3.34005	3.00297	2.8583	2.85964	3.61209	2.54695	3.00273	2.96735	3.21677	3.18448	2.91498	3.14663	2.85318	2.77179	3.62883	3.03186	3.46513	3.12893	2.8304	3.5544	2.82044	2.78597	3.22524	2.56094	3.37234	3.01244	3.03387	2.83493	2.96341	3.19347	3.03677	3.3718	2.97748	3.16661	3.38034	3.1255	3.08179
Wissella et rel.	1.60907	1.74797	1.58114	1.58989	1.59442	1.59769	1.57515	1.60676	1.59193	1.86207	1.58441	1.65319	1.60096	1.58508	1.5893	1.57308	1.67832	1.57652	1.59192	1.59141	1.6015	1.60249	1.57299	1.60225	1.59402	1.87488	1.6465	1.62068	1.61769	1.59645	1.59346	1.73581	1.6009	1.58425	1.71169	1.61934	1.60518	1.61062	1.58679	1.61885	1.61239	1.86153	1.58982	1.80794	1.61133	1.58779	1.71102	1.60801	1.59238
Xanthomonadaceae	2.36975	2.10057	1.99349	2.08956	1.91567	1.91619	1.91108	2.18127	1.9268	1.95416	1.98504	2.00137	1.97927	1.97009	1.92339	2.02102	2.36067	1.91238	2.08001	1.97273	2.05383	2.06256	1.9424	1.97315	2.20462	1.95071	1.92623	1.9719	2.27732	1.99529	1.96517	2.46448	1.94213	1.91746	2.15053	1.91931	2.09411	1.94816	1.92511	1.97485	1.91413	1.95932	2.0079	2.24332	2.03295	1.99647	2.16938	1.97389	2.00776
Yersinia et rel.	2.58517	2.36066	2.26523	2.24496	2.8863	2.19698	2.47599	2.60779	2.2112	2.20911	2.23376	2.53791	2.22452	2.22826	2.24812	2.30826	2.6183	2.20297	2.31648	2.22316	2.26534	2.30743	2.27312	2.48446	2.29463	2.21926	2.3109	2.26021	3.26683	2.5498	2.24026	2.40909	2.20372	2.20791	2.51304	2.3059	2.35198	2.29334	2.20239	2.26741	2.2111	2.23542	2.45096	2.31567	2.22484	2.51938	2.54222	2.24286	2.27296
[truncated: 6 more columns]
