# Supplementary material for: Microarray analysis reveals marked intestinal microbiota aberrancy in infants having eczema compared to healthy children in at-risk for atopic disease
Source: BMC Microbiol. 2013 Jan 23;13:12. doi: 10.1186/1471-2180-13-12 (PMC3563445; doi:10.1186/1471-2180-13-12)
Supplement: Additional file 8 — P-values obtained from the statistical analysis of phylum-like and genus-like groups of HITChip data at 18 months. P-values are not corrected and therefore indicate trend-like differences in the abundance of individual bacterial groups between the groups of infants. Microbial groups that were over the detection level were included in the analysis. [file 1471-2180-13-12-S8.csv]

Additional file 8. P-values obtained from the statistical analysis of phylum- and genus-like groups of HITChip data at 18 months.
P-values are not corrected and therefore indicate trend-like differences between the groups of infants.
Microbial groups that were over the detection level were included in the analysis.
Comparisons of phylum-like level (level 1)
	health status	intervention	breastfeeding
Actinobacteria	0,3	0,24	0,22
Bacilli	0,06	0,43	0,5
Bacteroidetes	0,01	0,97	0,24
Clostridium cluster I	0,88	0,91	0,71
Clostridium cluster III	0,82	0,48	0,68
Clostridium cluster IV	0,55	0,59	0,8
Clostridium cluster IX	0,09	0,84	0,7
Clostridium cluster XI	0,33	0,08	0,5
Clostridium cluster XIII	0,61	0,48	0,78
Clostridium cluster XIVa	0,09	0,37	0,41
Clostridium cluster XV	0,69	0,76	0,97
Clostridium cluster XVI	1	0,08	0,66
Clostridium cluster XVII	0,33	0,5	0,3
Clostridium cluster XVIII	0,3	0,57	0,77
Fusobacteria	0,18	0,31	0,51
Proteobacteria	0,26	0,6	0,54
Uncultured Clostridiales	0,1	0,68	0,43
Uncultured Mollicutes	0,77	0,19	0,68
Verrucomicrobia	0,95	0,2	0,16
Comparisons on genus-like level (level 2)
	health status	intervention	breastfeeding
Akkermansia	0,95	0,2	0,16
Allistipes et rel.	0,09	0,43	0,34
Anaerostipes caccae et rel.	0,3	0,03	0,52
Anaerotruncus colihominis et rel.	0,77	0,37	0,48
Anaerovorax odorimutans et rel.	0,59	0,39	0,6
Bacteroides fragilis et rel.	0,01	0,34	0,4
Bacteroides ovatus et rel.	0,03	0,75	0,52
Bacteroides plebeius et rel.	0,02	1	0,35
Bacteroides splachnicus et rel.	0,05	0,78	0,29
Bacteroides stercoris et rel.	0,02	0,98	0,51
Bacteroides uniformis et rel.	0,01	0,08	0,6
Bacteroides vulgatus et rel.	0,045	0,53	0,43
Bifidobacterium	0,3	0,22	0,24
Bryantella formatexigens et rel.	0,35	0,43	0,37
Butyrivibrio crossotus et rel.	0,13	0,91	0,42
Campylobacter	0,31	0,73	0,69
Clostridia	0,88	0,91	0,71
Clostridium cellulosi et rel.	0,03	0,32	0,49
Clostridium colinum et rel.	0,41	0,34	0,75
Clostridium difficile et rel.	0,45	0,047	0,32
Clostridium leptum et rel.	0,03	0,36	0,53
Clostridium nexile et rel.	0,02	0,44	0,01
Clostridium orbiscindens et rel.	0,35	0,27	0,6
Clostridium ramosum et rel.	0,29	0,66	0,63
Clostridium sphenoides et rel.	0,16	0,85	0,17
Clostridium stercorarium et rel.	0,81	0,49	0,68
Clostridium symbiosum et rel.	0,78	0,71	0,69
Collinsella	0,13	0,89	0,3
Coprobacillus catenaformis et rel.	0,74	0,59	0,25
Coprococcus eutactus et rel.	0,13	0,1	0,53
Dialister	0,17	0,2	0,75
Dorea formicigenerans et rel.	0,25	0,07	0,67
Eggerthella lenta et rel.	0,52	0,99	0,76
Enterobacter aerogenes et rel.	0,23	0,24	0,4
Enterococcus	0,41	0,67	0,93
Escherichia coli et rel.	0,15	0,7	0,67
Eubacterium biforme et rel.	0,82	0,17	0,52
Eubacterium cylindroides et rel.	0,66	0,43	0,69
Eubacterium hallii et rel.	0,29	0,13	0,73
Eubacterium limosum et rel.	0,69	0,74	0,93
Eubacterium rectale et rel.	0,05	0,99	0,56
Eubacterium ventriosum et rel.	0,78	0,04	0,83
Faecalibacterium prausnitzii et rel.	0,96	0,99	0,4
Fusobacteria	0,18	0,31	0,51
Klebsiella pneumoniae et rel.	0,84	0,84	0,48
Lachnobacillus bovis et rel.	0,2	0,74	0,64
Lachnospira pectinoschiza et rel.	0,16	0,7	0,29
Lactobacillus gasseri et rel.	0,1	0,09	0,68
Lactobacillus plantarum et rel.	0,05	0,2	0,12
Lactococcus	0,47	0,81	0,25
Oscillospira guillermondii et rel.	0,61	0,51	0,72
Outgrouping clostridium cluster XIVa	0,98	0,52	0,55
Oxalobacter formigenes et rel.	0,15	0,15	0,29
Papillibacter cinnamivorans et rel.	0,32	0,37	0,9
Parabacteroides distasonis et rel.	0,19	0,9	0,35
Phascolarctobacterium faecium et rel.	0,42	0,57	0,27
Prevotella melaninogenica et rel.	0,92	0,27	0,36
Prevotella oralis et rel.	0,56	0,56	0,21
Prevotella tannerae et rel.	0,03	0,54	0,52
Proteus et rel.	0,06	0,05	0,54
Roseburia intestinalis et rel.	0,57	0,29	0,39
Ruminococcus bromii et rel.	0,03	0,14	0,73
Ruminococcus callidus et rel.	0,15	0,18	0,96
Ruminococcus gnavus et rel.	0,99	0,2	0,17
Ruminococcus lactaris et rel.	0,04	0,44	0,62
Ruminococcus obeum et rel.	0,34	0,24	0,75
Sporobacter termitidis et rel.	0,13	0,11	0,5
Streptococcus bovis et rel.	0,34	0,15	0,79
Streptococcus intermedius et rel.	0,11	0,68	0,9
Streptococcus mitis et rel.	0,1	0,71	0,85
Subdoligranulum variable at rel.	0,76	0,1	0,72
Sutterella wadsworthia et rel.	0,42	0,76	0,61
Tannerella et rel.	0,045	0,74	0,13
Uncultured Clostridiales I	0,1	0,65	0,47
Uncultured Clostridiales II	0,91	1	0,12
Uncultured Mollicutes	0,77	0,19	0,68
Veillonella	0,09	0,42	0,56
Vibrio	0,15	0,19	0,5
